# Supplementary material for: Cooperative and distinct functions of MK2 and MK3 in the regulation of the macrophage transcriptional response to lipopolysaccharide
Source: Sci Rep. 2019 Jul 30;9:11021. doi: 10.1038/s41598-019-46791-8 (PMC6667695; doi:10.1038/s41598-019-46791-8)
Supplement: Supplementary file 2 — Supplemental figure 2 [file 41598_2019_46791_MOESM2_ESM.xlsx]

## Sheet: supplemental_figure_2A
	Gene	wt vs. MK2-/-	wt vs. MK2/3-/-	MK2-/- vs. MK2/3-/-
1	Ifnb1	330.87	226.86	68.565
2	Cxcl1	126.25	347.3	275.1
3	Il1a	125.68	167.63	133.38
4	Cxcl10	97.736	68.441	70.026
5	Cxcl2	146.2	436.85	298.8
6	Cxcl3	79.914	215.53	269.7
7	Il1b	108.47	131.6	121.33
8	Csf2	58.835	218.5	371.38
9	Ccl12	146.2	67.133	45.919
10	Socs1	109.83	40.489	36.866
11	Gem	69.526	46.47	66.839
12	Il23a	95.055	345.07	363.02
13	Mx2	97.952	58.293	59.511
14	Gm13889	40.599	45.141	111.19
15	Marcksl1	103.2	65.012	62.999
16	Il2	179.01	834.04	465.91
17	Ccrl2	79.571	27.519	34.585
18	Il10	288.57	930.95	322.61
19	Gm14047	27.208	45.836	168.46
20	Slc7a11	52.541	85.453	162.64
21	Sdc4	58.96	19.528	33.121
22	Mab21l3	49.705	37.17	74.782
23	4933432I03Rik	60.936	78.854	129.4
24	Adora2b	163.17	342.71	210.04
25	Tcfec	72.306	78.52	108.59
26	Tmem200b	53.887	113.18	210.03
27	Mmp10	151.12	259.65	171.82
28	Ednrb	75.533	160.71	212.77
29	Il33	63.43	37.96	59.846
30	Nod2	103.54	83.04	80.203
31	Rel	81.944	113.97	139.09
32	Serpinb2	324.08	501.83	154.85
33	Oaf	118.34	185.31	156.59
34	Flrt3	111.24	296.34	266.39
35	5730559C18Rik	65.803	110.86	168.47
36	Nfkbie	97.718	119.43	122.22
37	Ppp1r15a	89.998	50.888	56.544
38	Fam55c	62.64	83.693	133.61
39	Htra4	42.384	28.515	67.278
40	Bcl2l15	219.91	446.83	203.19
41	Etnk2	220.98	229.8	103.99
42	Plekha4	68.524	36.184	52.805
43	Nipal1	94.256	140.63	149.2
44	Foxp4	58.33	52.853	90.612
45	Tnip3	74.76	50.813	67.968
46	Hamp	81.831	25.149	30.733
47	Cd83	61.66	40.379	65.487
48	Herc6	325.96	100.77	30.913
49	Klf7	66.409	57.445	86.501
50	4933439G12Rik	83.891	157.43	187.66
51	Shbg	195.79	345.65	176.55
52	Cav1	81.741	212.17	259.57
53	Fabp6	86.197	178.59	207.19
54	Pard6g	79.139	119.64	151.17
55	Pydc3	4802.2	1282.9	26.716
56	Plscr1	66.465	71.161	107.07
57	Cdkn1a	88.978	60.409	67.893
58	2500002B13Rik	82.674	222.47	269.1
59	Dusp16	116.39	52.903	45.452
60	Adhfe1	52.31	70.888	135.51
61	Plaur	134.74	96.212	71.405
62	Gpr4	91.403	169.06	184.96
63	Trim13	114.81	163.42	142.34
64	3930401B19Rik	93.113	143.94	154.58
65	Csf3	441.8	221.98	50.244
66	F930015N05Rik	47.974	28.604	59.625
67	Cd44	51.073	45.15	88.402
68	5830432E09Rik	111.43	218.13	195.75
69	Phldb1	78.653	76.738	97.565
70	Txk	133.83	187.4	140.02
71	Gpr132	83.106	62.946	75.742
72	Plagl1	69.215	39.035	56.397
73	E230025N22Rik	105.56	184.04	174.34
74	Osgin2	121.32	138.24	113.95
75	Rnd3	93.008	55.582	59.761
76	Lag3	90.691	23.044	25.41
77	Cass4	64.229	62.034	96.583
78	Srgn	81.49	69.422	85.191
79	F830208F22Rik	62.89	54.531	86.709
80	Slc16a10	128.47	153.93	119.82
81	1600029D21Rik	134.48	205.87	153.08
82	Nfil3	94.362	38.941	41.267
83	Arid5a	74.286	24.784	33.364
84	4930469K13Rik	64.208	39.298	61.205
85	Il1r1	155.46	227.26	146.18
86	Ier3	187.32	89.639	47.853
87	Tmem39a	72.796	61.097	83.929
88	Ampd3	55.304	63.463	114.75
89	Pgf	274.9	328.02	119.32
90	Tagap1	74.536	35.169	47.185
91	Cd59b	581.14	231.84	39.895
92	Zswim4	77.352	48.657	62.903
93	Fndc7	106.54	170.96	160.46
94	Nod1	563.98	78.207	13.867
95	Pcdh7	122.8	195.31	159.05
96	Pvrl2	68.021	43.907	64.549
97	Ppap2b	130.25	277.74	213.23
98	Tmem27	30.604	37.909	123.87
99	Slc25a37	82.01	66.091	80.589
100	AW061096	133.22	279.12	209.52
101	Rffl	58.535	53.086	90.69
102	Rcor2	172.34	189.43	109.92
103	Ppm1k	241	98.613	40.919
104	Rcan1	86.596	69.794	80.598
105	Ifna12	274.94	154.2	56.082
106	Rbpj	86.473	55.909	64.655
107	Tagap	78.726	38.251	48.588
108	Unc93a	61.559	80.565	130.87
109	Igsf9	63.293	38.25	60.434
110	Itga5	92.631	83.453	90.092
111	A130078K24Rik	56.397	42.525	75.403
112	Gm505	156.41	138.28	88.409
113	Eif4e	193.81	429.38	221.55
114	Dnajb2	61.614	65.948	107.04
115	1700109H08Rik	41.394	51.54	124.51
116	Ifrd1	152.88	146.88	96.078
117	Rbm33	221.23	620.96	280.69
118	Dusp4	101.87	251.8	247.18
119	Pdpn	198.49	284.38	143.27
120	Tnfsf18	53.709	20.251	37.705
121	Phxr4	30.409	17.89	58.831
122	Itpkc	80.159	43.469	54.228
123	Arg2	77.929	64.032	82.167
124	B3gnt2	94.155	51.605	54.808
125	Cdk12	75.251	47.198	62.721
126	Itpka	67.894	40.225	59.246
127	4833422F24Rik	134.42	202.69	150.79
128	Mobkl2c	66.628	38.969	58.487
129	Rasgef1b	69.743	61.471	88.14
130	Zfp296	105.04	49.79	47.401
131	Baz1a	100.62	79.236	78.747

## Sheet: supplemental_figure_2B
	Gene	wt vs. MK2-/-	wt vs. MK2/3-/-	MK2-/- vs. MK2/3-/-
1	Il19	155.44	525.36	337.98
2	Il6	88.851	78.942	88.848
3	Hdc	97.899	137.35	140.3
4	Il12b	57.28	58.127	101.48
5	Ifnb1	727.67	347.34	47.733
6	Cxcl3	36.852	279.16	757.53
7	Shisa3	47.732	156.49	327.85
8	Cxcl1	68.166	201.08	294.99
9	Cxcl9	93.57	23.182	24.775
10	Cd40	81.659	71.441	87.486
11	Cd69	124.27	52.97	42.627
12	Serpina3f	608.09	71.035	11.682
13	Csf3	141.38	765.6	541.53
14	Saa2	331.05	5276.2	1593.8
15	Fpr2	48.522	53.969	111.23
16	Socs3	134.3	147.35	109.71
17	Iigp1	137.96	66.121	47.929
18	Niacr1	72.679	102.1	140.48
19	Il10	292.31	516.69	176.76
20	Trim30c	119.75	145.66	121.64
21	Lcn2	152.44	419.72	275.34
22	Tnf	118.97	68.706	57.749
23	Serpina3g	189.38	54.626	28.845
24	Csf2	31.7	150.33	474.24
25	Saa3	98.189	319.04	324.92
26	Lhx2	145.36	53.948	37.113
27	Mmp13	70.935	62.366	87.919
28	Usp18	149.63	121.71	81.342
29	AW112010	106.99	76.919	71.893
30	Gbp2	88.252	77.296	87.586
31	Saa1	109.84	332	302.27
32	Slc28a2	185.05	155.36	83.956
33	D730047E02Rik	46.576	59.174	127.05
34	Socs1	118.96	169.94	142.86
35	Gm14085	164.9	139.42	84.551
36	Ptges	64.852	157.84	243.38
37	Tnfsf10	169.35	95.868	56.61
38	Mmp25	103.89	63.74	61.351
39	Gm9706	148.4	98.943	66.673
40	Ms4a4c	64.269	68.638	106.8
41	Steap4	458.9	1168.1	254.54
42	Il27	155.04	58.415	37.678
43	Gm10522	117.42	672.25	572.49
44	Ifit2	105.62	66.253	62.726
45	Oasl1	94.405	85.413	90.475
46	Batf	76.362	115.42	151.14
47	Cd200	34.541	30.417	88.061
48	Isg15	73.619	70.414	95.647
49	LOC100503637	71.351	87.882	123.17
50	Pydc3	2835.3	794.69	28.028
51	Gm4951	154.71	61.52	39.765
52	Ptx3	138.7	349.02	251.63
53	LOC100503337	82.865	158.04	190.72
54	Ccnd2	70.438	63.844	90.639
55	Gbp4	133.22	72.964	54.768
56	Tnfsf15	40.13	39.529	98.502
57	Ms4a4b	71.494	56.025	78.363
58	Ccl17	43.198	168.85	390.87
59	Upp1	83.991	45.955	54.714
60	Plat	37.257	54.384	145.97
61	U90926	66.919	289.79	433.05
62	Pfkfb3	127.18	980.6	771.06
63	Lipg	278.82	218.35	78.313
64	Rnd1	133.04	1013.6	761.82
65	Ifi47	95.921	83.606	87.162
66	Herc6	379.04	170.77	45.054
67	Apol9b	155.2	342.57	220.73
68	Il1f9	337.6	1725.3	511.05
69	Adora2b	131.44	208.37	158.53
70	Trim30b	182.55	193.54	106.02
71	Enpp4	143.66	152.94	106.46
72	Adhfe1	53.744	74.47	138.56
73	Gch1	117.69	116.73	99.178
74	Phf11	116	80.134	69.08
75	Aqp9	163.16	614.73	376.77
76	Atp10a	58.004	68.506	118.11
77	D14Ertd668e	73.653	57.812	78.492
78	Ccrl2	81.217	37.953	46.73
79	Lta	58.397	40.897	70.032
80	Cish	77.574	179.92	231.94
81	Plekha4	100.9	66.518	65.923
82	Slc7a2	69.629	67.755	97.309
83	Slamf7	110.33	76.672	69.492
84	LOC100417829	146.94	66.877	45.512
85	Slc7a11	51.346	191.29	372.56
86	AA467197	90.175	80.468	89.236
87	Il17rd	87.606	319.8	365.04
88	Ppef2	118.92	348.72	293.25
89	Serpinb2	176.54	961.11	544.42
90	4933432I03Rik	48.798	45.882	94.024
91	Igtp	143.78	165.09	114.82
92	Sdc4	38.616	13.776	35.674
93	Fcgr2b	78.583	185.55	236.12
94	Nod1	240.64	120.82	50.209
95	Fgl2	120.47	51.893	43.075
96	BC006779	79.129	59.981	75.801
97	1190003J15Rik	189.42	562.29	296.84
98	Btla	28.799	14.727	51.137
99	A430084P05Rik	79.188	34.654	43.762
100	Gm10851	174.68	536.16	306.94
101	1200009I06Rik	73.599	108.62	147.59
102	Gm14047	15.793	24.993	158.25
103	Clec4e	59.477	79.942	134.41
104	Sele	53.478	10.938	20.453
105	Ier3	115.66	211.96	183.26
106	Gbp9	113.46	71.762	63.246
107	Gda	85.638	166.24	194.12
108	Lag3	83.113	40.113	48.263
109	Tiparp	119.84	183.57	153.18
110	Apol9a	148.08	298.52	201.59
111	Tslp	51.092	166.84	326.54
112	Gnb4	79.286	55.64	70.176
113	Arid5a	152.77	111.01	72.664
114	Tnfaip6	1033.7	862.57	83.447
115	Kdm5b	156.42	66.612	42.586
116	Rab11fip1	58.153	101.07	173.79
117	Tmem2	148.56	202.81	136.52
118	Lrrc4	89.722	17.389	19.381
119	Fpr-rs6	190.63	54.755	28.724
120	Ddx60	216	101.61	47.043
121	Il4ra	255.93	784.16	306.39
122	Dusp16	221.94	289.26	130.33
123	Il23r	201.16	184.73	91.832
124	Trp53i11	88.787	144.97	163.28
125	Hp	313.74	977.95	311.71
126	Sytl3	44.199	18.828	42.597
127	5730508B09Rik	119.72	85.518	71.434
128	Nt5c3	124.45	92.757	74.535
129	Tgtp1	138.14	64.812	46.918
130	Fcgr4	102.88	57.438	55.832
131	Ehd1	67.72	71.991	106.31
132	Ddx58	119.49	124.17	103.92
133	LOC668917	134.19	114.49	85.316
134	Rhou	211.46	1559	737.26
135	Gm614	90.185	51.173	56.742
136	H2-M2	34.221	52.991	154.85
137	Rapgef2	85.892	50.433	58.716
138	Hivep2	263.57	354.05	134.33
139	Fgl1	53.338	37.713	70.705
140	Gpr31c	60.313	43.248	71.706
141	Dusp1	147.76	154.52	104.58
142	Pdpn	75.927	266.99	351.64
143	Csprs	189.04	104.76	55.414
144	Nox1	163.42	183.18	112.09
145	Tnfaip2	73.214	132.46	180.93
146	S100a8	327.76	884.66	269.91
147	Map3k8	124.02	168	135.46
148	Slc39a14	89.968	290.8	323.22
149	Nudt17	43.914	29.028	66.101
150	Zc3h12a	113.66	133.02	117.03
151	I830077J02Rik	253.29	160.3	63.289
152	Rtn1	50.374	72.039	143.01
153	Ebi3	73.663	75.394	102.35
154	LOC546061	206.12	89.288	43.319
155	Plagl2	99.12	175.55	177.11
156	Zeb1	107.22	205.88	192.02
157	Gbp11	481.73	83.748	17.385
158	Slc25a22	164.24	99.008	60.283
159	Cd247	58.3	121.84	208.99
160	Atic	90.643	61.978	68.376
161	Procr	57.572	32.307	56.117
162	Fdxacb1	146.01	92.28	63.2
163	Flrt3	65.71	271.22	412.75
164	Tap1	104.94	84.885	80.892
165	Irf7	79.195	62.625	79.077
166	Ankrd33b	67.504	49.957	74.006
167	Rcl1	87.322	161.8	185.29
168	Il12a	49.787	11.291	22.679
169	Atp8a1	144.33	95.392	66.091
170	Xaf1	73.947	78.831	106.6
171	Klf7	86.357	155.25	179.77
172	Golga7b	166.98	114.8	68.75
173	Gm9883	160.98	182.69	113.49
174	Nfkb2	70.095	81.269	115.94
175	Mab21l3	40.949	14.201	34.681
176	Pla2g4a	134.35	133.36	99.266
177	A130040M12Rik	54.951	60.832	110.7
178	Ext1	97.264	125.92	129.46
179	3930401B19Rik	66.671	61.663	92.489
180	Fam55c	46.91	45.824	97.685
181	1100001G20Rik	195.09	422.96	216.8
182	Ripk2	154.46	87.548	56.682
183	Gm6907	164.91	94.05	57.03
184	Dgat2	148.45	432.53	291.36
185	Tor1aip2	114.71	94.567	82.439
186	9130017N09Rik	101.77	227.52	223.56
187	Ddx4	223.51	165.49	74.041
188	Bcl2l15	264.11	415.2	157.2
189	Aldh1b1	162.3	76.603	47.198
190	Ttll2	76.499	34.688	45.344
191	Naa25	130.25	140.93	108.21
192	Mtmr7	74.781	54.51	72.893
193	Magohb	98.357	137.25	139.54
194	Spint2	81.678	296.36	362.84
195	Art3	268.75	163.8	60.951
196	Tcstv3	120.45	55.178	45.811
197	4932415M13Rik	154.47	38.168	24.709
198	Shbg	191.72	289.84	151.18
199	Fst	137.41	37.889	27.573
200	Cx3cl1	97.885	423.34	432.49
201	Tmed5	229.44	105.59	46.019
202	Oas1g	182.43	161.46	88.51
203	Samsn1	94.371	147.58	156.38
204	Slc6a4	154.94	336.45	217.15
205	Ms4a6b	94.577	47.475	50.198
206	Rel	236.25	57.472	24.327
207	Gm4759	146.1	68.387	46.809
208	Tmem171	109.53	63.772	58.224
209	Nfil3	107.01	288.08	269.21
210	LOC100503357	179.37	100.8	56.199
211	Macc1	17.978	31.012	172.5
212	Gm10649	151.9	32.541	21.423
213	Gm8369	100.91	52.502	52.027
214	Sod2	83.031	106.01	127.67
215	G630030J09Rik	231.19	818.9	354.22
216	9030625A04Rik	52.811	38.757	73.389
217	Ets2	81.888	102.72	125.44
218	Olfr1417	139.69	86.791	62.129
219	Zfp36	158.24	209.99	132.7
220	Mthfd2	162.36	221.09	136.17
221	Acsl1	55.969	101.65	181.62
222	Gypc	108.46	62.373	57.507
223	AA960436	129.59	129.9	100.23
224	Nlrp3	62.695	53.954	86.057
225	Trim21	102.67	145.42	141.63
226	AI447881	289.74	178.33	61.546
227	Rin2	77.099	48.252	62.584
228	Gm1966	62.53	54.029	86.405
229	Tmem67	125.76	96.677	76.875
230	Tnnt2	148.11	625.25	422.14
231	Unc93a	90.944	46.581	51.219
232	Ikbke	66.65	59.205	88.83
233	Ambp	125.13	336.95	269.29
234	LOC236220	143.84	65.972	45.866
235	Dusp5	92.888	39.951	43.01
236	Parp14	87.212	80.857	92.713
237	Nmi	147.65	123.44	83.602
238	Gvin1	71.255	68.694	96.405
239	Gm10537	102.44	63.974	62.451
240	Nrg4	162.57	225.86	138.94
241	Etnk2	362.7	391.38	107.91
242	Cd83	37.001	21.778	58.858
243	Rln3	111.88	66.956	59.846
244	Clec2d	150.01	94.013	62.67
245	Mfsd7a	122.11	160.65	131.56
246	Trim12c	77.281	84.904	109.86
247	Col27a1	47.783	94.654	198.09
248	N4bp1	115.08	140.73	122.29
249	Txlnb	61.794	61.842	100.08
250	Aida	78.692	67.651	85.97
251	Etv6	96.071	76.897	80.042
252	Hopx	66.65	34.006	51.022
253	Flnb	75.174	67.779	90.164
254	Iigp1b	592.51	99.125	16.73
255	Lass6	65.989	66.837	101.29
256	St3gal1	75.823	92.353	121.8
257	D16Ertd472e	79.194	162.89	205.68
258	Gm9789	163.12	67.058	41.108
259	Tnfrsf1b	97.863	147.46	150.68
260	Papd7	99.356	71.963	72.43
261	Ppfia3	43.585	88.27	202.52
262	B430306N03Rik	223.18	119.27	53.443
263	Clic4	98.563	78.422	79.566
264	Cebpd	185.94	485.32	261.01
265	Clcf1	64.322	41.212	64.072
266	Lrrc8c	83.028	95.381	114.88
267	Arhgef3	63.014	50.659	80.392
268	Fam49a	95.94	133.6	139.25
269	Stard7	100.45	136.09	135.48
270	Olfr832	230.42	100.23	43.499
271	4732419C18Rik	276.55	1288.8	466.04
272	Elavl4	159.42	102.53	64.313
273	Areg	32.032	95.391	297.8
274	Gm5483	382.26	1043.5	272.97
275	Ccr9	73.244	79.107	108
276	Tmem39a	70.288	39.001	55.487
277	Scube3	112.21	392.48	349.77
278	Stk40	103.43	170.71	165.06
279	Epb4.1l4b	146.95	337.7	229.82
280	Gja1	362.66	448.75	123.74
281	Tank	102.24	85.709	83.829
282	Ncoa7	113.85	69.814	61.321
283	Casp7	85.9	121.6	141.55
284	Tyms	144.88	134.91	93.119
285	Pml	122.84	89.331	72.722
286	Gm5544	121.92	201.56	165.33
287	Ms4a6c	75.42	69.687	92.399
288	Prl6a1	67.249	42.216	62.775
289	Stard5	123.42	150.62	122.04
290	B3gnt2	124.75	83.608	67.019
291	Prm1	150.1	41.382	27.57
292	Calcrl	108.12	352.08	325.65
293	Rnf213	74.916	60.785	81.137
294	Adora3	560.48	1111	198.22
295	Ednrb	85.343	217.85	255.27
296	Pard6g	211.47	108.56	51.335
297	Alpk2	61.659	140.83	228.4
298	Pax3	107.64	78.496	72.921
299	Fam82a2	103.34	69.279	67.039
300	Dtx2	112.37	163.01	145.07
301	Cd86	78.494	50.402	64.211
302	Parp10	210.2	175.1	83.302
303	9930111J21Rik1	117.04	79.586	67.997
304	4930420K17Rik	82.695	68.873	83.286
305	Rbpms	129.33	175.22	135.48
306	Srgn	66.518	61.851	92.983
307	D2Bwg0886e	148.33	86.193	58.111
308	Tha1	178.13	400.85	225.04
309	Kcnn3	133.88	61.24	45.743
310	Tbrg4	137.33	83.612	60.884
311	Lphn2	105.01	286.48	272.82
312	Osgin2	83.138	61.643	74.146
313	Ccdc25	100.31	67.302	67.097
314	Zfp599	168.6	995.19	590.28
315	Gcnt2	284.72	570.17	200.25
316	BC147527	83.604	49.829	59.601
317	Krtap16-10	123.25	46.589	37.802
318	Rab20	54.077	47.633	88.083
319	Ppa1	136.96	90.657	66.193
320	Tpst1	260.5	160.17	61.485
321	Camta1	78.208	306.27	391.6
322	Bcl3	121.85	265.11	217.57
323	Ms4a6d	64.496	65.795	102.01
324	Gstt1	113.39	174.93	154.27
325	Pnp	90.647	91.813	101.29
326	Stat2	73.437	73.597	100.22
327	Tlr1	62.989	65.207	103.52
328	Kdm4a	60.832	98.603	162.09
329	Lck	77.43	17.552	22.668
330	Mcoln2	88.379	221.51	250.64
331	Snx10	117.17	125.19	106.85
332	Mtdh	65.901	75.689	114.85
333	Ggct	537.33	93.809	17.459
334	Prokr1	400.88	2288.4	570.85
335	Gfpt2	226.28	254.74	112.58
336	Rnf19b	103.55	64.92	62.696
337	Gas7	67.426	157.51	233.61
338	Maff	59.653	73.291	122.86
339	Fscn1	44.058	69.227	157.13
340	Gna13	87.401	64.338	73.612
341	Glipr2	142.77	98.698	69.132
342	Wars	134.08	120.6	89.95
343	Flt1	162.25	325.06	200.35
344	Ppm1k	442.22	108.71	24.583
345	Spink2	245.85	185.81	75.577
346	Osm	59.82	54.754	91.53
347	Tagap1	93.448	66.757	71.438
348	Pou3f1	101.25	41.207	40.699
349	Slfn9	44.689	42.225	94.484
350	Phactr1	170.87	303.4	177.56
351	Pdss1	118.17	74.933	63.409
352	Gm10791	149.71	63.921	42.697
353	Sco1	105.54	57.989	54.946
354	Slamf8	54.866	42.127	76.782
355	Bco2	49.693	49.723	100.06
356	Trem3	120.64	370.19	306.87
357	1700054O13Rik	30.429	30.442	100.04
358	Carhsp1	125.36	76.886	61.333
359	Lsm14a	135.14	94.178	69.689
360	Tcfec	74.647	162.97	218.32
361	Aff1	186.3	286.46	153.76
362	Slc7a5	207.7	432.23	208.1
363	Zfp459	537.76	1140.5	212.07
364	Ddit4	114.13	606.06	531.04
365	Insl6	132.92	148.49	111.71
366	St7	70.446	118.19	167.78
367	Itln1	226.51	378.38	167.05
368	Htra4	35.061	14.015	39.975
369	Pnpt1	141.15	146.11	103.51
370	Slc7a7	131.94	195.74	148.35
371	C1ql2	116.57	51.014	43.761
372	4921513D23Rik	84.468	84.841	100.44
373	Chrna5	239.75	69.714	29.078
374	Arg2	168.54	869.12	515.69
375	Vasp	75.156	100.47	133.68
376	Pttg1	101.52	83.416	82.165
377	Hoxb5	230.76	146.96	63.684
378	Sgk3	106.97	138.78	129.73
379	Olfr187	301.35	114.62	38.034
380	Rin3	59.267	88.346	149.06
381	Prkx	79.01	62.791	79.471
382	Hoxd13	601.8	85.987	14.288
383	Fhod3	218.97	583.45	266.45
384	Pfkp	101.24	71.351	70.475
385	1190002H23Rik	122.5	47.062	38.419
386	Gm3367	76.798	35.821	46.643
387	Osta	150.56	412.07	273.69
388	Olfr560	84.835	46.876	55.256
389	Tor1aip1	92.533	67.541	72.991
390	Tagap	95.859	58.625	61.157
391	Src	122.76	190.15	154.89
392	Pik3r5	97.56	211.52	216.81
393	Lnpep	82.745	51.492	62.23
394	Paqr5	152.96	60.807	39.752
395	Lrrc25	133.05	188.53	141.7
396	Sbno2	128.28	289.3	225.51
397	Fam160a1	388.14	224.56	57.856
398	Pilra	67.831	51.321	75.66
399	Gm10404	150.33	135.92	90.416
400	Ido1	560.18	274.09	48.929
401	Tmem161a	132.99	70.87	53.289
402	BC013712	121.61	63.152	51.931
403	Piwil4	175.23	550.32	314.06
404	Cebpb	103.67	216.43	208.78
405	Dbnl	82.093	76.461	93.139
406	Oas1f	127.42	93.508	73.386
407	Dgkh	98.135	63.631	64.84
408	1700047I17Rik2	72.202	118.24	163.76
409	Fosl2	108.66	252.12	232.03
410	1600014C10Rik	107.51	65.874	61.275
411	2400003C14Rik	109.35	137.16	125.43
412	Mmp28	220.96	126.21	57.122
413	Gm2701	110.29	59.496	53.943
414	5730528L13Rik	130.61	208.6	159.71
415	Col11a2	86.513	123.07	142.26
416	Fcrlb	92.394	209.33	226.56
417	Mcmbp	91.751	56.428	61.501
418	Itgb6	210.94	327.47	155.24
419	4933404M02Rik	228.57	310.97	136.05
420	Irak3	72.163	165.45	229.27
421	Tmem170b	125.85	170.44	135.44
422	A630012P03Rik	340.21	112.6	33.098
423	Tlr6	103.14	63.912	61.965
424	Prkag3	155.47	47.743	30.71
425	Wdr43	140.63	141.8	100.84
426	Slc2a1	71.237	120.59	169.28
427	Ifrd1	72.641	62.075	85.454
428	Bcl2l1	104.44	86.923	83.228
429	C1ra	184	76.3	41.466
430	A630001G21Rik	72.229	57.032	78.96
431	A530064D06Rik	306.89	202.06	65.841
432	3110003A17Rik	70.583	85.531	121.18
433	Psme2	80.275	86.764	108.08
434	Gm10414	147.44	268.34	182
435	D17Wsu92e	77.684	90.757	116.83
436	Fam133b	65.356	42.427	64.917
437	Sell	85.523	32.875	38.44
438	Ptprj	88.032	108.26	122.98
439	Sept11	69.867	104.84	150.05
440	Wdr16	58.641	48.957	83.485
441	Gm5712	393.69	147.37	37.432
442	Golga3	132.09	99.883	75.615
443	Lnx1	243.88	107.96	44.265
444	Irak2	76.835	63.054	82.065
445	2810408A11Rik	125.03	75.14	60.098
446	Znfx1	100.86	77.16	76.505
447	Trim36	41.396	33.425	80.743
448	Ranbp2	92.671	65.097	70.245
449	Sbds	60.095	40.897	68.054
450	Pvr	58.766	78.064	132.84
451	2210403K04Rik	50.49	57.664	114.21
452	Snx2	93.867	73.54	78.345
453	2200002D01Rik	82.893	170.87	206.14
454	Casz1	68.748	14.736	21.435
455	Odz4	424	143.86	33.929
456	Gm12592	227.36	143.08	62.929
457	Ccdc50	54.448	48.347	88.795
458	Hck	102.51	128.81	125.66
459	Sypl2	276.08	100.99	36.582
460	Etv2	128.11	409.51	319.65
461	Yipf2	154.76	109.86	70.988
462	Wdr37	105.83	77.988	73.69
463	Gm5039	482.42	161.23	33.421
464	Ms4a8a	290.1	511.88	176.45
465	Rilpl1	183.85	282.99	153.93
466	Sprr2e	61.285	46.425	75.753
467	Arl5c	40.475	45.589	112.64
468	Ccl9	76.401	102.84	134.6
469	Rnf135	102.64	83.186	81.05
470	Trim12a	128.06	125.83	98.264
471	Dcun1d3	102.63	190.53	185.66
472	Zfp11	138	71.013	51.457
473	BC100530	349	482.35	138.21
474	Trim26	125.74	124.34	98.891
475	LOC100046147	198.84	103.64	52.123
476	Ccdc86	94.724	114.38	120.75
477	Tmtc2	39.045	36.515	93.521
478	Dck	154.24	96.39	62.493

## Sheet: supplemental_figure_2C
	Gene	wt vs. MK2-/-	wt vs. MK2/3-/-	MK2-/- vs. MK2/3-/-
1	Ifnb1	0.037803	0.051555	0.44641
2	Cxcl1	0.26426	0.00046181	0.0046861
3	Il1a	0.28206	0.042834	0.17934
4	Cxcl10	0.85932	0.037704	0.021261
5	Cxcl2	0.0094149	0.00048683	0.0016826
6	Cxcl3	0.54358	0.026981	0.016558
7	Il1b	0.40615	0.018818	0.065542
8	Csf2	0.33895	0.055332	0.045667
9	Ccl12	0.29842	0.26472	0.019203
10	Socs1	0.79687	0.098313	0.023738
11	Gem	0.23174	0.025099	0.10381
12	Il23a	0.90631	0.0081935	0.0058665
13	Mx2	0.94653	0.1395	0.032423
14	Gm13889	0.028311	0.034256	0.73987
15	Marcksl1	0.86429	0.056093	0.011006
16	Il2	0.25743	0.01391	0.04572
17	Ccrl2	0.34002	0.001608	0.0012037
18	Il10	0.044777	0.00044237	0.05882
19	Gm14047	0.0043005	0.021865	0.18663
20	Slc7a11	0.022755	0.52157	0.012568
21	Sdc4	0.35352	0.00050796	0.081785
22	Mab21l3	0.11269	0.040594	0.51388
23	4933432I03Rik	0.035304	0.14425	0.22762
24	Adora2b	0.0017291	0.00029755	0.0025891
25	Tcfec	0.036559	0.14133	0.63215
26	Tmem200b	0.071285	0.74275	0.035708
27	Mmp10	0.38749	0.024429	0.24404
28	Ednrb	0.15515	0.16432	0.028845
29	Il33	0.17285	0.041972	0.26819
30	Nod2	0.7986	0.19867	0.021876
31	Rel	0.19106	0.37041	0.013253
32	Serpinb2	0.015088	0.003008	0.31541
33	Oaf	0.62486	0.030391	0.14614
34	Flrt3	0.77735	0.035969	0.012125
35	5730559C18Rik	0.17514	0.64867	0.025002
36	Nfkbie	0.81869	0.016189	0.074255
37	Ppp1r15a	0.66888	0.0092217	0.031864
38	Fam55c	0.030343	0.38583	0.06531
39	Htra4	0.0090435	0.0054808	0.11198
40	Bcl2l15	0.018407	0.00061996	0.036016
41	Etnk2	0.012995	0.0071391	0.87712
42	Plekha4	0.27759	0.035203	0.10042
43	Nipal1	0.82788	0.2195	0.035305
44	Foxp4	0.025192	0.038058	0.6415
45	Tnip3	0.22772	0.005945	0.077018
46	Hamp	0.59611	0.010403	0.018288
47	Cd83	0.075122	0.0055155	0.0092712
48	Herc6	0.033441	0.98801	0.023902
49	Klf7	0.029001	0.015088	0.18468
50	4933439G12Rik	0.44993	0.065121	0.019722
51	Shbg	0.079856	0.00053471	0.10491
52	Cav1	0.65132	0.11982	0.019338
53	Fabp6	0.75811	0.018425	0.17308
54	Pard6g	0.3583	0.50052	0.0094047
55	Pydc3	0.0012493	0.14305	0.36761
56	Plscr1	0.023334	0.094697	0.72607
57	Cdkn1a	0.54638	0.013733	0.013524
58	2500002B13Rik	0.61751	0.016077	0.03597
59	Dusp16	0.51524	0.062922	0.0093577
60	Adhfe1	0.014895	0.053427	0.1537
61	Plaur	0.031885	0.74595	0.040993
62	Gpr4	0.68412	0.075325	0.024743
63	Trim13	0.37999	0.024168	0.025077
64	3930401B19Rik	0.70029	0.11536	0.048663
65	Csf3	0.0014787	0.49597	0.56003
66	F930015N05Rik	0.1239	0.024989	0.28929
67	Cd44	0.011826	0.0008861	0.50041
68	5830432E09Rik	0.65422	0.0060565	0.014322
69	Phldb1	0.077545	0.047774	0.69977
70	Txk	0.25297	0.031785	0.054519
71	Gpr132	0.19494	0.0071429	0.059433
72	Plagl1	0.309	0.03365	0.087005
73	E230025N22Rik	0.76782	0.0074998	0.029926
74	Osgin2	0.2048	0.0479	0.32613
75	Rnd3	0.80002	0.075428	0.030601
76	Lag3	0.83482	0.026562	0.032875
77	Cass4	0.040135	0.096201	0.85759
78	Srgn	0.16838	0.028727	0.13838
79	F830208F22Rik	0.044288	0.026637	0.31126
80	Slc16a10	0.14937	0.0138	0.11786
81	1600029D21Rik	0.32283	0.044597	0.2868
82	Nfil3	0.80621	0.020953	0.016609
83	Arid5a	0.52236	0.04118	0.047669
84	4930469K13Rik	0.15405	0.024596	0.13498
85	Il1r1	0.21318	0.026821	0.17564
86	Ier3	0.138	0.73017	0.025161
87	Tmem39a	0.14252	0.030566	0.14355
88	Ampd3	0.033228	0.12744	0.50395
89	Pgf	0.013974	0.0097922	0.44413
90	Tagap1	0.27594	0.01395	0.045141
91	Cd59b	0.038352	0.39688	0.33495
92	Zswim4	0.3369	0.020394	0.062696
93	Fndc7	0.78779	0.0086902	0.1065
94	Nod1	0.014675	0.65235	0.01381
95	Pcdh7	0.12622	0.0020385	0.023245
96	Pvrl2	0.24265	0.027715	0.18995
97	Ppap2b	0.28798	0.0033323	0.00059662
98	Tmem27	0.098594	0.0094395	0.73878
99	Slc25a37	0.38676	0.098913	0.041808
100	AW061096	0.36847	0.011417	0.044032
101	Rffl	0.028743	0.023184	0.37398
102	Rcor2	0.045001	0.015049	0.70866
103	Ppm1k	0.078443	0.96879	0.043374
104	Rcan1	0.41002	0.032035	0.30166
105	Ifna12	0.035823	0.38734	0.25812
106	Rbpj	0.48852	0.053343	0.024127
107	Tagap	0.34655	0.022925	0.032821
108	Unc93a	0.044767	0.30837	0.025108
109	Igsf9	0.06548	0.0015439	0.025092
110	Itga5	0.54863	0.047125	0.4328
111	A130078K24Rik	0.083936	0.034575	0.30756
112	Gm505	0.076967	0.041928	0.5726
113	Eif4e	0.0089914	7.8084e-05	0.00213
114	Dnajb2	0.024352	0.10853	0.78669
115	1700109H08Rik	0.011433	0.036183	0.38129
116	Ifrd1	0.098596	0.023001	0.85025
117	Rbm33	0.029646	0.005999	0.035653
118	Dusp4	0.94995	0.053592	0.034459
119	Pdpn	0.17183	0.03682	0.47491
120	Tnfsf18	0.049669	0.0092833	0.074016
121	Phxr4	0.050441	0.0089204	0.34867
122	Itpkc	0.44546	0.0021512	0.066476
123	Arg2	0.10281	0.012037	0.099627
124	B3gnt2	0.81353	0.0549	0.02435
125	Cdk12	0.099516	0.0036088	0.008874
126	Itpka	0.18937	0.02307	0.052401
127	4833422F24Rik	0.27339	0.01071	0.15688
128	Mobkl2c	0.26596	0.037176	0.074782
129	Rasgef1b	0.13612	0.041323	0.36549
130	Zfp296	0.801	0.0078859	0.00091493
131	Baz1a	0.9521	0.057618	0.023176

## Sheet: supplemental_figure_2D
	Gene	wt vs. MK2-/-	wt vs. MK2/3-/-	MK2-/- vs. MK2/3-/-
1	Il19	0.36364	0.04268	0.046103
2	Il6	0.17996	0.0071003	0.079817
3	Hdc	0.90551	0.059998	0.014352
4	Il12b	0.055434	0.048972	0.9024
5	Ifnb1	0.016137	0.076716	0.15979
6	Cxcl3	0.095473	0.038663	0.0024106
7	Shisa3	0.13415	0.28926	0.041792
8	Cxcl1	0.28498	0.076361	0.024959
9	Cxcl9	0.83079	0.00034457	0.0011965
10	Cd40	0.21392	0.056403	0.044401
11	Cd69	0.31139	0.0030439	0.0007178
12	Serpina3f	0.0009853	0.12939	0.00016166
13	Csf3	0.56305	0.015001	0.031804
14	Saa2	0.015348	0.0015479	0.0018706
15	Fpr2	0.03436	0.042921	0.46932
16	Socs3	0.011077	1.948e-05	0.19058
17	Iigp1	0.18961	0.0624	0.008189
18	Niacr1	0.066182	0.91787	0.040887
19	Il10	0.053874	0.0074087	0.23796
20	Trim30c	0.21517	0.02079	0.18419
21	Lcn2	0.13273	0.020701	0.040658
22	Tnf	0.6883	0.35685	0.026167
23	Serpina3g	0.033794	0.0016533	0.00040688
24	Csf2	0.21062	0.60929	0.0076806
25	Saa3	0.95087	0.03718	0.017236
26	Lhx2	0.31855	0.052549	0.010669
27	Mmp13	0.023244	0.016692	0.32912
28	Usp18	0.012759	0.00017554	0.062783
29	AW112010	0.62902	0.062475	0.0083377
30	Gbp2	0.1043	0.037763	0.17519
31	Saa1	0.77483	0.051906	0.040104
32	Slc28a2	0.0082754	0.046951	0.17922
33	D730047E02Rik	0.0076275	0.052903	0.29998
34	Socs1	0.23557	0.026267	0.067335
35	Gm14085	0.0029945	0.03569	0.1412
36	Ptges	0.13725	0.12456	0.003338
37	Tnfsf10	0.077295	0.86185	0.039508
38	Mmp25	0.88023	0.017686	0.034256
39	Gm9706	0.00077461	0.93072	0.0086402
40	Ms4a4c	0.044065	0.13621	0.73934
41	Steap4	0.007145	0.015394	0.15555
42	Il27	0.25313	0.031398	0.0091232
43	Gm10522	0.56163	0.0018651	0.00089363
44	Ifit2	0.75732	0.042387	0.027517
45	Oasl1	0.48907	0.024581	0.14246
46	Batf	0.032333	0.44653	0.042246
47	Cd200	0.005881	0.018859	0.72501
48	Isg15	0.013714	0.0037242	0.59447
49	LOC100503637	0.042781	0.35666	0.059754
50	Pydc3	5.9816e-05	0.03795	0.097661
51	Gm4951	0.21937	0.14677	0.017604
52	Ptx3	0.45566	0.054976	0.037322
53	LOC100503337	0.4735	0.085224	0.012007
54	Ccnd2	0.020331	0.0044948	0.17414
55	Gbp4	0.18579	0.22055	0.049491
56	Tnfsf15	0.022968	0.018954	0.96271
57	Ms4a4b	0.0089314	0.043119	0.21555
58	Ccl17	0.30038	0.37168	0.025492
59	Upp1	0.29335	0.00070511	0.0012945
60	Plat	0.0025209	0.037886	0.10886
61	U90926	0.44629	0.049229	0.01324
62	Pfkfb3	0.43029	0.0014788	0.0010096
63	Lipg	0.010501	0.012916	0.27775
64	Rnd1	0.38913	0.00046728	0.00052765
65	Ifi47	0.6564	0.0439	0.12782
66	Herc6	0.003051	0.042259	0.0070728
67	Apol9b	0.093144	0.00078429	0.0064919
68	Il1f9	0.093484	0.012164	0.023751
69	Adora2b	0.29466	0.012965	0.011718
70	Trim30b	0.054511	0.010312	0.79891
71	Enpp4	0.13053	0.021783	0.76514
72	Adhfe1	0.022858	0.15468	0.12428
73	Gch1	0.039038	0.055191	0.89087
74	Phf11	0.3177	0.17957	0.020552
75	Aqp9	0.3003	0.014711	0.018209
76	Atp10a	0.0043736	0.078074	0.32902
77	D14Ertd668e	0.033093	0.0041163	0.097465
78	Ccrl2	0.054652	0.000437	0.00059435
79	Lta	0.30218	0.0044982	0.38349
80	Cish	0.40173	0.056529	0.011902
81	Plekha4	0.96328	0.048811	0.065938
82	Slc7a2	0.17098	0.0024669	0.89213
83	Slamf7	0.60252	0.10604	0.019428
84	LOC100417829	0.046647	0.33289	0.051068
85	Slc7a11	0.027145	0.00258	0.00036941
86	AA467197	0.20527	0.042775	0.18088
87	Il17rd	0.59215	0.016346	0.0053046
88	Ppef2	0.50705	0.0029017	0.0037362
89	Serpinb2	0.40285	0.025696	0.04282
90	4933432I03Rik	0.050501	0.024961	0.78805
91	Igtp	0.029316	0.0060885	0.22537
92	Sdc4	0.12246	0.00058831	0.073404
93	Fcgr2b	0.46883	0.075305	0.0059848
94	Nod1	0.0036952	0.083916	0.0034953
95	Fgl2	0.59964	0.078834	0.0062397
96	BC006779	0.13419	0.018276	0.0088961
97	1190003J15Rik	0.052094	0.0054383	0.0077353
98	Btla	0.11814	0.03091	0.3999
99	A430084P05Rik	0.49617	0.026147	0.00064903
100	Gm10851	0.020093	0.00022998	0.00046814
101	1200009I06Rik	0.16249	0.69032	0.032722
102	Gm14047	0.020062	0.01759	0.45246
103	Clec4e	0.014477	0.19123	0.10863
104	Sele	0.36592	0.019063	0.0030306
105	Ier3	0.42839	0.013104	0.0042996
106	Gbp9	0.29799	0.016125	0.0088897
107	Gda	0.41069	0.039362	0.010367
108	Lag3	0.72663	0.039805	0.19791
109	Tiparp	0.40864	0.032719	0.10746
110	Apol9a	0.11412	0.0056415	0.035078
111	Tslp	0.14304	0.24532	0.01862
112	Gnb4	0.13277	0.0035248	0.028601
113	Arid5a	0.039095	0.44884	0.098808
114	Tnfaip6	0.014259	0.010717	0.80533
115	Kdm5b	0.1768	0.18883	0.003637
116	Rab11fip1	0.037719	0.96876	0.049385
117	Tmem2	0.0092621	0.038326	0.19883
118	Lrrc4	0.86947	0.010464	0.01254
119	Fpr-rs6	0.089434	0.078625	0.0012012
120	Ddx60	0.012463	0.96523	0.035266
121	Il4ra	0.042806	0.001289	0.0016329
122	Dusp16	0.019452	0.0040857	0.35164
123	Il23r	0.16166	0.013803	0.81617
124	Trp53i11	0.46556	0.18767	0.033421
125	Hp	0.054464	0.0056002	0.018048
126	Sytl3	0.13879	0.041804	0.065004
127	5730508B09Rik	0.094379	0.045974	0.008387
128	Nt5c3	0.19073	0.46305	0.024392
129	Tgtp1	0.28025	0.050829	0.022697
130	Fcgr4	0.81339	0.031529	0.01649
131	Ehd1	0.0014658	0.013105	0.41643
132	Ddx58	0.0034479	0.004924	0.43376
133	LOC668917	0.022588	0.78309	0.70557
134	Rhou	0.16908	0.0027042	0.0071225
135	Gm614	0.79644	0.10649	0.011467
136	H2-M2	0.01375	0.36737	0.45287
137	Rapgef2	0.55789	0.030849	0.016874
138	Hivep2	0.059745	0.014694	0.51978
139	Fgl1	0.28529	0.048225	0.53686
140	Gpr31c	0.01573	0.013524	0.17935
141	Dusp1	0.20222	0.040669	0.84677
142	Pdpn	0.52538	0.063525	0.016132
143	Csprs	0.017294	0.87473	0.039756
144	Nox1	0.14788	0.03486	0.62934
145	Tnfaip2	0.10353	0.24545	0.0038281
146	S100a8	0.095224	0.023114	0.15817
147	Map3k8	0.25783	0.0057875	0.1098
148	Slc39a14	0.43211	0.00023134	4.3129e-05
149	Nudt17	0.033759	0.0051393	0.18237
150	Zc3h12a	0.53901	0.21806	0.032548
151	I830077J02Rik	0.001753	0.14959	0.1097
152	Rtn1	0.03472	0.0716	0.11299
153	Ebi3	0.0038228	0.034045	0.79721
154	LOC546061	0.0063051	0.40214	0.0007561
155	Plagl2	0.94441	0.012984	0.0051076
156	Zeb1	0.59746	0.063415	0.037058
157	Gbp11	0.0031681	0.62468	0.0030658
158	Slc25a22	0.0012066	0.96839	0.040694
159	Cd247	0.10033	0.26369	0.021651
160	Atic	0.72094	0.015273	0.10786
161	Procr	0.15559	0.017452	0.06149
162	Fdxacb1	0.011508	0.86399	0.27612
163	Flrt3	0.33231	0.12616	0.020818
164	Tap1	0.65511	0.066206	0.047039
165	Irf7	0.076812	0.011527	0.09235
166	Ankrd33b	0.1474	0.019346	0.018575
167	Rcl1	0.4036	0.052494	0.010035
168	Il12a	0.22156	0.02428	0.017151
169	Atp8a1	0.004826	0.9192	0.31672
170	Xaf1	0.032777	0.082429	0.62803
171	Klf7	0.4245	0.13292	0.033807
172	Golga7b	0.0074626	0.81029	0.45696
173	Gm9883	0.21451	0.0020823	0.66317
174	Nfkb2	0.0031434	0.11585	0.1965
175	Mab21l3	0.025935	8.3877e-05	0.0016416
176	Pla2g4a	0.075264	0.025984	0.94885
177	A130040M12Rik	0.0018588	0.011811	0.32231
178	Ext1	0.76534	0.10748	0.019905
179	3930401B19Rik	0.0058207	0.0094011	0.41783
180	Fam55c	0.06906	0.047417	0.88423
181	1100001G20Rik	0.31045	0.026818	0.13909
182	Ripk2	0.19224	0.59525	0.030908
183	Gm6907	0.043639	0.46603	0.0091859
184	Dgat2	0.30551	0.0027615	0.0044699
185	Tor1aip2	0.2138	0.31285	0.045394
186	9130017N09Rik	0.9853	0.045657	0.35291
187	Ddx4	0.022258	0.14099	0.30069
188	Bcl2l15	0.15864	0.036872	0.42026
189	Aldh1b1	0.10577	0.198	0.020434
190	Ttll2	0.48074	0.023859	0.087836
191	Naa25	0.055067	0.039509	0.38438
192	Mtmr7	0.11472	0.027737	0.049537
193	Magohb	0.90324	0.083405	0.043131
194	Spint2	0.60643	0.0047804	0.0095744
195	Art3	0.018067	0.097398	0.16643
196	Tcstv3	0.45605	0.047416	0.025322
197	4932415M13Rik	0.080347	0.017648	0.00037731
198	Shbg	0.067194	0.0060375	0.038779
199	Fst	0.63459	0.06943	0.029701
200	Cx3cl1	0.9701	0.043959	0.028851
201	Tmed5	0.021068	0.814	0.011424
202	Oas1g	0.01209	0.075672	0.5706
203	Samsn1	0.80264	0.18744	0.015285
204	Slc6a4	0.19094	0.0007152	0.032902
205	Ms4a6b	0.87344	0.042951	0.018864
206	Rel	0.026421	0.24068	0.0092342
207	Gm4759	0.147	0.20597	0.023662
208	Tmem171	0.77515	0.17204	0.017638
209	Nfil3	0.72833	0.012815	0.0090616
210	LOC100503357	0.0099877	0.99044	0.33128
211	Macc1	0.044369	0.37973	0.58045
212	Gm10649	0.37944	0.018915	0.001409
213	Gm8369	0.95567	0.035883	0.013508
214	Sod2	0.038076	0.35415	0.0056992
215	G630030J09Rik	0.15652	0.0012313	0.033893
216	9030625A04Rik	0.030107	0.011035	0.033591
217	Ets2	0.15831	0.81363	0.004767
218	Olfr1417	0.12806	0.4671	0.014169
219	Zfp36	0.042333	0.03938	0.23646
220	Mthfd2	0.11663	0.036528	0.30212
221	Acsl1	0.044072	0.95801	0.087698
222	Gypc	0.66882	0.019428	0.014983
223	AA960436	0.059918	0.033001	0.98332
224	Nlrp3	0.060795	0.029259	0.17082
225	Trim21	0.86111	0.038228	0.076256
226	AI447881	0.0023073	0.013731	0.047556
227	Rin2	0.36073	0.009607	0.039547
228	Gm1966	0.015704	0.0038963	0.28129
229	Tmem67	0.048095	0.69168	0.016961
230	Tnnt2	0.42198	0.048109	0.067577
231	Unc93a	0.69957	0.00027573	0.011933
232	Ikbke	0.0426	0.022009	0.21141
233	Ambp	0.43588	0.024684	0.016853
234	LOC236220	0.11936	0.13827	0.022599
235	Dusp5	0.83878	0.030948	0.0044996
236	Parp14	0.16703	0.040017	0.27897
237	Nmi	0.026462	0.11263	0.22857
238	Gvin1	0.024166	0.0711	0.81147
239	Gm10537	0.91578	0.060309	0.018275
240	Nrg4	0.10417	0.045356	0.21179
241	Etnk2	0.0019746	0.0022963	0.64596
242	Cd83	0.049264	0.010045	0.00073396
243	Rln3	0.64964	0.067144	0.025738
244	Clec2d	0.1529	0.78605	0.025617
245	Mfsd7a	0.41611	0.022801	0.20191
246	Trim12c	0.0038033	0.050743	0.1953
247	Col27a1	0.024895	0.81268	0.022735
248	N4bp1	0.32559	0.027921	0.10932
249	Txlnb	0.14925	0.026464	0.99754
250	Aida	0.069941	0.0036982	0.16963
251	Etv6	0.78456	0.041448	0.15247
252	Hopx	0.32555	0.023166	0.029414
253	Flnb	0.015179	0.061323	0.51302
254	Iigp1b	0.0029609	0.98566	0.0081206
255	Lass6	0.0073758	0.046082	0.93444
256	St3gal1	0.040207	0.73362	0.31044
257	D16Ertd472e	0.41882	0.11116	0.013769
258	Gm9789	0.12635	0.096821	0.0061765
259	Tnfrsf1b	0.78855	0.0019707	0.0013293
260	Papd7	0.97291	0.11344	0.037359
261	Ppfia3	0.0036149	0.6291	0.022505
262	B430306N03Rik	0.037519	0.62555	0.10498
263	Clic4	0.87124	0.00052028	0.017933
264	Cebpd	0.019893	0.0012395	0.0067201
265	Clcf1	0.10508	0.025005	0.070884
266	Lrrc8c	0.031734	0.65326	0.09777
267	Arhgef3	0.055853	0.0063058	0.06878
268	Fam49a	0.70727	0.058476	0.036099
269	Stard7	0.98284	0.181	0.030615
270	Olfr832	0.072638	0.99536	0.034318
271	4732419C18Rik	0.054623	0.0015075	0.0013047
272	Elavl4	0.027898	0.96231	0.35752
273	Areg	0.082998	0.85844	0.036113
274	Gm5483	0.16166	0.0080551	0.1767
275	Ccr9	0.04505	0.14629	0.51212
276	Tmem39a	0.21133	0.006908	0.018121
277	Scube3	0.77173	0.026953	0.027415
278	Stk40	0.82455	0.027928	0.0012615
279	Epb4.1l4b	0.45531	0.03539	0.052996
280	Gja1	0.024423	0.0050819	0.55937
281	Tank	0.80713	0.054598	0.044778
282	Ncoa7	0.24789	0.027417	0.0007744
283	Casp7	0.23334	0.21445	0.035851
284	Tyms	0.037064	0.31082	0.76914
285	Pml	0.1905	0.15871	0.038374
286	Gm5544	0.37229	0.0016131	0.031829
287	Ms4a6c	0.055894	0.031409	0.43047
288	Prl6a1	0.10505	0.00036734	0.034368
289	Stard5	0.07897	0.023709	0.12646
290	B3gnt2	0.12526	0.060866	0.008092
291	Prm1	0.1085	0.004808	0.001016
292	Calcrl	0.37425	5.65e-05	1.7365e-05
293	Rnf213	0.076921	0.027576	0.23796
294	Adora3	0.030532	0.011691	0.25911
295	Ednrb	0.67133	0.06271	0.0009894
296	Pard6g	0.0073852	0.73563	0.028251
297	Alpk2	0.066767	0.097975	0.0034315
298	Pax3	0.58011	0.080785	0.039516
299	Fam82a2	0.85319	0.015986	0.027566
300	Dtx2	0.42292	0.039617	0.087214
301	Cd86	0.47649	0.047826	0.13759
302	Parp10	0.0032742	0.0033178	0.24009
303	9930111J21Rik1	0.36917	0.062542	0.022213
304	4930420K17Rik	0.38661	0.033827	0.25241
305	Rbpms	0.31845	0.011778	0.16197
306	Srgn	0.00018185	0.00087068	0.26217
307	D2Bwg0886e	0.02034	0.68676	0.12867
308	Tha1	0.027187	0.00036209	0.0061973
309	Kcnn3	0.25991	0.053281	0.00029919
310	Tbrg4	0.0077199	0.39445	0.019953
311	Lphn2	0.81805	0.068859	0.038201
312	Osgin2	0.5925	0.18854	0.022314
313	Ccdc25	0.98894	0.04828	0.039302
314	Zfp599	0.55304	2.5962e-05	0.040534
315	Gcnt2	0.018192	0.016869	0.20612
316	BC147527	0.4036	0.0092404	0.021645
317	Krtap16-10	0.22114	0.067787	0.0083449
318	Rab20	0.0084327	0.0067953	0.28963
319	Ppa1	0.09122	0.5376	0.00239
320	Tpst1	0.001235	0.23207	0.14452
321	Camta1	0.54528	0.077728	0.009147
322	Bcl3	0.26015	0.0088131	0.012638
323	Ms4a6d	0.0099805	0.056674	0.90337
324	Gstt1	0.61131	0.01089	0.077446
325	Pnp	0.04047	0.028923	0.64812
326	Stat2	0.10085	0.037873	0.98244
327	Tlr1	0.01402	0.081992	0.82715
328	Kdm4a	0.023518	0.95087	0.070262
329	Lck	0.21993	0.00045432	0.0006959
330	Mcoln2	0.7329	0.057545	0.010239
331	Snx10	0.17812	0.0061672	0.44167
332	Mtdh	0.0030056	0.095425	0.31225
333	Ggct	3.2284e-05	0.56621	4.2929e-06
334	Prokr1	0.030962	9.6577e-05	0.0015264
335	Gfpt2	0.010746	0.043734	0.73602
336	Rnf19b	0.91385	0.045639	0.10685
337	Gas7	0.29212	0.20068	0.020563
338	Maff	0.016244	0.0072565	0.15518
339	Fscn1	0.034222	0.39017	0.28304
340	Gna13	0.59038	0.042319	0.15451
341	Glipr2	0.0040929	0.94923	0.06225
342	Wars	0.024242	0.27764	0.46143
343	Flt1	0.19797	0.015094	0.043283
344	Ppm1k	0.0047064	0.7287	0.0012539
345	Spink2	0.026825	0.16305	0.47563
346	Osm	0.0042792	0.031875	0.61057
347	Tagap1	0.69335	0.032089	0.018865
348	Pou3f1	0.97916	0.041985	0.037591
349	Slfn9	0.0023709	0.019189	0.81848
350	Phactr1	0.05807	0.0089516	0.074148
351	Pdss1	0.35991	0.048273	0.0095307
352	Gm10791	0.20354	0.2025	0.0013936
353	Sco1	0.85014	0.017139	0.022799
354	Slamf8	0.028868	0.041213	0.42569
355	Bco2	0.003955	0.01969	0.99741
356	Trem3	0.73771	0.026166	0.081016
357	1700054O13Rik	0.011552	0.016638	0.99911
358	Carhsp1	0.19711	0.0053626	0.0096328
359	Lsm14a	0.041685	0.87056	0.28828
360	Tcfec	0.39719	0.2146	0.032305
361	Aff1	0.14165	0.010664	0.17848
362	Slc7a5	0.16942	0.042028	0.20808
363	Zfp459	0.045803	0.0024468	0.12187
364	Ddit4	0.64424	0.0029686	0.00049349
365	Insl6	0.058261	0.034216	0.40613
366	St7	0.14665	0.32279	0.043583
367	Itln1	0.13351	4.897e-05	0.22387
368	Htra4	0.071134	0.0094342	0.14318
369	Pnpt1	0.0056828	0.012952	0.74041
370	Slc7a7	0.2982	0.022642	0.086156
371	C1ql2	0.44898	0.065792	0.0044426
372	4921513D23Rik	0.042328	0.28785	0.97272
373	Chrna5	0.025008	0.42082	0.0082379
374	Arg2	0.35124	0.006653	0.0097563
375	Vasp	0.019164	0.96876	0.018417
376	Pttg1	0.84608	0.026057	0.042117
377	Hoxb5	0.018635	0.11974	0.13511
378	Sgk3	0.28948	0.0080121	0.0045189
379	Olfr187	1.7497e-05	0.82247	0.093652
380	Rin3	0.029879	0.612	0.13341
381	Prkx	0.15327	0.011582	0.084233
382	Hoxd13	0.013389	0.83622	0.031929
383	Fhod3	0.40062	0.047604	0.25439
384	Pfkp	0.94181	0.050505	0.032536
385	1190002H23Rik	0.23372	0.017329	0.0046804
386	Gm3367	0.51686	0.031112	0.086049
387	Osta	0.31306	0.0028217	0.015901
388	Olfr560	0.48733	0.010476	0.016401
389	Tor1aip1	0.52473	0.037427	0.051619
390	Tagap	0.76627	0.054219	0.030747
391	Src	0.23769	0.012972	0.051977
392	Pik3r5	0.82221	0.0013043	0.00074772
393	Lnpep	0.2197	0.0005197	0.0080877
394	Paqr5	0.010237	0.047	0.00084787
395	Lrrc25	0.16678	0.0056908	0.090049
396	Sbno2	0.19844	0.0034809	0.0098937
397	Fam160a1	0.038104	0.059292	0.25013
398	Pilra	0.24132	0.0278	0.21993
399	Gm10404	0.0094505	0.16601	0.58188
400	Ido1	5.6524e-05	0.067655	0.086826
401	Tmem161a	0.025833	0.469	0.14361
402	BC013712	0.25661	0.0037604	0.0031805
403	Piwil4	0.066901	0.0020633	0.01145
404	Cebpb	0.77183	0.0043818	0.0035553
405	Dbnl	0.011911	0.0025904	0.20888
406	Oas1f	0.17384	0.72375	0.037255
407	Dgkh	0.89465	0.009332	0.02519
408	1700047I17Rik2	0.040687	0.56763	0.062283
409	Fosl2	0.70511	0.0053472	0.00090229
410	1600014C10Rik	0.57709	0.011798	0.0011241
411	2400003C14Rik	0.32836	0.022217	0.027986
412	Mmp28	0.043744	0.42564	0.069996
413	Gm2701	0.76667	0.13991	0.035204
414	5730528L13Rik	0.42075	0.045245	0.20378
415	Col11a2	0.28598	0.18204	0.0036145
416	Fcrlb	0.73864	0.071509	0.0067911
417	Mcmbp	0.64301	0.0041265	0.010549
418	Itgb6	0.16343	0.014578	0.32734
419	4933404M02Rik	0.073104	0.044849	0.49845
420	Irak3	0.34309	0.14116	0.024619
421	Tmem170b	0.32629	0.029749	0.067409
422	A630012P03Rik	0.0037751	0.46384	0.0035607
423	Tlr6	0.8105	0.018497	0.0030154
424	Prkag3	0.20273	0.003142	0.0042939
425	Wdr43	0.041565	0.021012	0.9459
426	Slc2a1	0.25703	0.42484	0.018125
427	Ifrd1	0.045117	0.039594	0.36776
428	Bcl2l1	0.70278	0.25566	0.012209
429	C1ra	0.036034	0.13593	0.0020271
430	A630001G21Rik	0.082023	0.0082249	0.018103
431	A530064D06Rik	0.035666	0.20541	0.44043
432	3110003A17Rik	0.0045609	0.05121	0.043238
433	Psme2	0.012296	0.21486	0.40861
434	Gm10414	0.34835	0.037416	0.13069
435	D17Wsu92e	0.017547	0.51728	0.22275
436	Fam133b	0.17534	0.032943	0.048672
437	Sell	0.70673	0.054672	0.039867
438	Ptprj	0.14635	0.28568	0.013645
439	2018-09-11	0.028114	0.71151	0.012686
440	Wdr16	0.076665	0.010783	0.49714
441	Gm5712	0.0070336	0.20589	0.0060535
442	Golga3	0.019933	0.98411	0.014141
443	Lnx1	0.0086213	0.78561	0.0040785
444	Irak2	0.047756	0.006767	0.031539
445	2810408A11Rik	0.35184	0.1975	0.012001
446	Znfx1	0.90602	0.0093426	0.010249
447	Trim36	0.0068816	0.0013203	0.22816
448	Ranbp2	0.42672	0.0036881	0.0036727
449	Sbds	0.031326	0.014517	0.094648
450	Pvr	0.0055639	0.43399	0.30928
451	2210403K04Rik	0.0027991	0.039338	0.45446
452	Snx2	0.48765	0.01894	0.027134
453	2200002D01Rik	0.55581	0.15635	0.02672
454	Casz1	0.31291	0.010261	0.0089159
455	Odz4	0.052525	0.46164	0.04583
456	Gm12592	0.047527	0.39717	0.30449
457	Ccdc50	0.063889	0.049046	0.4009
458	Hck	0.63149	0.017715	0.010695
459	Sypl2	0.018081	0.96703	0.015116
460	Etv2	0.83639	0.0035775	0.26958
461	Yipf2	0.0056111	0.8604	0.45992
462	Wdr37	0.80722	0.25334	0.024117
463	Gm5039	0.00051079	0.26914	0.020539
464	Ms4a8a	0.074693	0.0023053	0.12651
465	Rilpl1	0.16139	0.03021	0.2295
466	Sprr2e	0.10046	0.043473	0.19359
467	Arl5c	0.0042837	0.012436	0.39216
468	Ccl9	0.02093	0.75783	0.017047
469	Rnf135	0.81022	0.048181	0.041353
470	Trim12a	0.039801	0.013166	0.84914
471	Dcun1d3	0.94854	0.030654	0.066636
472	Zfp11	0.17857	0.17696	0.0015648
473	BC100530	0.10482	0.0044231	0.52663
474	Trim26	0.14562	0.016848	0.91682
475	LOC100046147	0.030352	0.84728	0.032034
476	Ccdc86	0.60258	0.18447	0.025572
477	Tmtc2	0.079402	0.037703	0.87345
478	Dck	0.0025143	0.79676	0.011572

## Sheet: supplemental_figure_2E1
	Gene	wt control	wt LPS (120 min)	MK2-/- control	MK2-/- LPS (120 min)	MK2/3-/- control	MK2/3-/- LPS (120 min)
1	Ifnb1	100	712270	108.58	215270	127.59	313960
2	Cxcl1	100	132960	114.06	105320	83.053	38285
3	Il1a	100	126820	76.866	100910	109.88	75657
4	Cxcl10	100	74362	79.583	76084	77.772	108650
5	Cxcl2	100	48125	146.64	32917	147.43	11016
6	Cxcl3	100	42315	99.343	52950	80.62	19633
7	Il1b	100	39700	248.53	36601	229.48	30167
8	Csf2	100	20175	102.78	34292	111.85	9233.6
9	Ccl12	100	18702	70.179	12792	80.157	27858
10	Socs1	100	17857	117.92	16259	132.1	44103
11	Gem	100	11880	117.25	17087	75.841	25564
12	Il23a	100	10856	94.443	11421	101.39	3146.1
13	Mx2	100	10099	117.46	10310	123.3	17324
14	Gm13889	100	7054.2	110.54	17375	136.11	15627
15	Marcksl1	100	6722.2	132.94	6514.1	158.86	10340
16	Il2	100	6709.3	87.874	3747.9	93.562	804.43
17	Ccrl2	100	6402.7	132.8	8046.6	286.98	23266
18	Il10	100	5767.3	113.99	1998.6	125	619.51
19	Gm14047	100	5170.5	92.285	19004	151.69	11281
20	Slc7a11	100	4517.7	220.08	8598.5	123.83	5286.8
21	Sdc4	100	4426.3	270.57	7507.3	615.81	22667
22	Mab21l3	100	3953.6	73.534	7954.1	96.805	10636
23	4933432I03Rik	100	3579.8	184.77	5874.6	88.848	4539.8
24	Adora2b	100	3271.7	108.52	2005.1	91.499	954.65
25	Tcfec	100	3225.1	123.16	4460.3	123.76	4107.4
26	Tmem200b	100	3097.4	130.58	5747.9	108.45	2736.7
27	Mmp10	100	2970.7	44.977	1965.7	72.954	1144.1
28	Ednrb	100	2930.1	267.45	3879.2	173.24	1823.2
29	Il33	100	2896.9	103.24	4567.1	98.963	7631.4
30	Nod2	100	2776.7	142.73	2681.8	149.2	3343.8
31	Rel	100	2726.7	132.81	3327.5	101.35	2392.4
32	Serpinb2	100	2555.9	12.293	788.67	6.2792	509.33
33	Oaf	100	2519.9	54.252	2129.5	39.398	1359.9
34	Flrt3	100	2474.9	231.93	2224.8	155.02	835.18
35	5730559C18Rik	100	2234.4	73.916	3395.5	76.219	2015.6
36	Nfkbie	100	2199	125.46	2250.3	98.546	1841.1
37	Ppp1r15a	100	1922.4	110.03	2136.1	131.91	3777.7
38	Fam55c	100	1891.9	119.94	3020.3	119.06	2260.6
39	Htra4	100	1827.7	277.63	4312.3	164.24	6409.7
40	Bcl2l15	100	1795.6	96.644	816.53	93.688	401.85
41	Etnk2	100	1738	93.044	786.48	111.51	756.31
42	Plekha4	100	1701.8	188.44	2483.5	97.906	4703.3
43	Nipal1	100	1695.8	160.93	1799.1	61.055	1205.9
44	Foxp4	100	1686.5	143.72	2891.4	108.47	3191
45	Tnip3	100	1641.2	122.95	2195.3	142.66	3229.8
46	Hamp	100	1618.4	80.538	1977.7	77.866	6435
47	Cd83	100	1607.4	166.23	2606.9	197.2	3980.7
48	Herc6	100	1602.9	61.734	491.73	89.345	1590.7
49	Klf7	100	1582.9	112.98	2383.6	105.43	2755.6
50	4933439G12Rik	100	1473.5	67.602	1756.5	38.947	935.99
51	Shbg	100	1425.7	118.15	728.19	199.07	412.47
52	Cav1	100	1420.5	166.28	1737.8	59.466	669.48
53	Fabp6	100	1401.4	60.515	1625.8	102.86	784.71
54	Pard6g	100	1297.6	58.603	1639.6	60.9	1084.6
55	Pydc3	100	1284	29.268	26.739	29.655	100.09
56	Plscr1	100	1233.9	146.56	1856.4	121.04	1733.9
57	Cdkn1a	100	1223.7	151.44	1375.3	116.82	2025.7
58	2500002B13Rik	100	1223	196.03	1479.3	85.165	549.71
59	Dusp16	100	1188.5	151.72	1021.1	142.64	2246.5
60	Adhfe1	100	1162.7	107.81	2222.8	139.34	1640.2
61	Plaur	100	1133.2	104.86	841.03	102.76	1177.8
62	Gpr4	100	1126.8	82.754	1232.8	99.689	666.5
63	Trim13	100	1104	112.8	961.54	94.161	675.53
64	3930401B19Rik	100	1068.1	83.428	1147.1	63.708	742.07
65	Csf3	100	1043.1	97.26	236.1	113.28	469.91
66	F930015N05Rik	100	1040.4	141.27	2168.6	77.991	3637.1
67	Cd44	100	1037.8	125.47	2032.1	171.47	2298.7
68	5830432E09Rik	100	891.39	97.936	799.94	66.013	408.66
69	Phldb1	100	842.28	110.27	1070.9	100.41	1097.6
70	Txk	100	836.79	210.63	625.25	121.15	446.54
71	Gpr132	100	826.91	163.07	995	141.98	1313.7
72	Plagl1	100	820.75	71.221	1185.8	57.176	2102.6
73	E230025N22Rik	100	817.91	77.975	774.82	120.43	444.42
74	Osgin2	100	813.56	97.627	670.62	106.89	588.5
75	Rnd3	100	758.13	293.9	815.12	231.97	1364
76	Lag3	100	751.09	98.873	828.18	109.07	3259.3
77	Cass4	100	734.2	101.5	1143.1	75.897	1183.5
78	Srgn	100	708.41	164.67	869.33	142.92	1020.4
79	F830208F22Rik	100	705.45	111.41	1121.7	81.845	1293.7
80	Slc16a10	100	683.6	133.33	532.11	121.79	444.11
81	1600029D21Rik	100	682.31	87.168	507.35	137.94	331.42
82	Nfil3	100	678.39	133.87	718.92	95.291	1742.1
83	Arid5a	100	675.9	140.01	909.87	172.28	2727.1
84	4930469K13Rik	100	673.65	140.58	1049.2	126.43	1714.2
85	Il1r1	100	662.75	154.59	426.31	53.939	291.63
86	Ier3	100	662.35	79.448	353.59	76.393	738.91
87	Tmem39a	100	661.44	92.469	908.62	90.101	1082.6
88	Ampd3	100	622.13	96.645	1124.9	85.11	980.31
89	Pgf	100	617.71	64.788	224.71	79.369	188.32
90	Tagap1	100	612.8	165.64	822.16	142.85	1742.4
91	Cd59b	100	584.57	47.313	100.59	51.451	252.14
92	Zswim4	100	575.68	120.82	744.23	145.63	1183.1
93	Fndc7	100	573.36	146.06	538.15	145.5	335.38
94	Nod1	100	572.71	65.731	101.55	103.07	732.3
95	Pcdh7	100	567.16	83.971	461.86	79.816	290.39
96	Pvrl2	100	550.81	124.78	809.77	108.06	1254.5
97	Ppap2b	100	541.32	90.151	415.6	85.213	194.9
98	Tmem27	100	536.76	100.23	1753.9	103.19	1415.9
99	Slc25a37	100	533.6	134.94	650.65	124.46	807.37
100	AW061096	100	531.29	56.194	398.8	48.608	190.34
101	Rffl	100	527.8	160.17	901.67	132.1	994.23
102	Rcor2	100	500.78	84.715	290.59	121.01	264.36
103	Ppm1k	100	497.61	58.681	206.48	76.968	504.61
104	Rcan1	100	497.37	108.36	574.36	132.12	712.62
105	Ifna12	100	486.24	72.056	176.85	52.369	315.34
106	Rbpj	100	479.12	110.81	554.07	132.02	856.98
107	Tagap	100	473.01	146.81	600.84	118.79	1236.6
108	Unc93a	100	465.82	393.86	756.71	189.1	578.19
109	Igsf9	100	462.58	103.06	730.86	197.73	1209.4
110	Itga5	100	462.21	81.737	498.98	101.79	553.85
111	A130078K24Rik	100	461.24	109.93	817.85	109.1	1084.6
112	Gm505	100	460.23	148.35	294.24	120.69	332.82
113	Eif4e	100	457.34	98.267	235.97	107.15	106.51
114	Dnajb2	100	448.92	109.67	728.6	109.4	680.71
115	1700109H08Rik	100	446.39	98.636	1078.4	88.46	866.11
116	Ifrd1	100	436.84	84.404	285.74	88.797	297.41
117	Rbm33	100	434.89	221.21	196.58	60.821	70.035
118	Dusp4	100	433.58	124.23	425.62	119.94	172.19
119	Pdpn	100	431.51	71.313	217.39	74.537	151.74
120	Tnfsf18	100	430.69	89.137	801.89	89.149	2126.8
121	Phxr4	100	429.22	161.08	1411.5	131.42	2399.2
122	Itpkc	100	426.03	108.17	531.48	113.33	980.09
123	Arg2	100	425.54	113.98	546.06	134.1	664.58
124	B3gnt2	100	424.99	107.5	451.37	108.55	823.55
125	Cdk12	100	423.29	131.21	562.51	122.15	896.84
126	Itpka	100	418.61	127.84	616.56	137.77	1040.7
127	4833422F24Rik	100	418.47	97.539	311.31	93.386	206.46
128	Mobkl2c	100	415.59	110.82	623.75	125.82	1066.5
129	Rasgef1b	100	413.75	123.92	593.24	168.23	673.07
130	Zfp296	100	413.57	108.63	393.73	94.515	830.63
131	Baz1a	100	411.25	113.63	408.72	95.519	519.03

## Sheet: supplemental_figure_2E2
	Gene	wt control	wt LPS (120 min)	MK2-/- control	MK2-/- LPS (120 min)	MK2/3-/- control	MK2/3-/- LPS (120 min)
1	Ifnb1	4.9112	181210	2.5216	102570	26.011	89410
2	Cxcl1	39.951	12036	21.845	19300	41.56	6579.9
3	Il1a	26.575	19825	5.4965	13752	25.293	11365
4	Cxcl10	7.3785	8308.5	41.809	5029.8	23.064	10911
5	Cxcl2	33.336	4451.6	39.767	1647.6	67.203	2401.3
6	Cxcl3	110.81	10614	39.996	16199	109.16	2946
7	Il1b	33.044	2641.2	42.513	2430	94.224	1772
8	Csf2	2.5729	4966.8	9.1565	20071	13.309	2565.3
9	Ccl12	30.114	6029.7	12.024	2558.4	38.104	4960.9
10	Socs1	31.634	7118.4	25.108	1596.1	32.685	16521
11	Gem	37.715	2930.4	9.0123	2992.2	35.978	3688.7
12	Il23a	3.453	3763.4	0.86317	3788.5	2.664	386.77
13	Mx2	40.308	3216.7	32.998	1146.1	31.931	2902.6
14	Gm13889	13.615	1671.9	9.9678	4507.2	17.667	3447.6
15	Marcksl1	21.73	1127.4	36.349	570.56	60.204	1039.7
16	Il2	18.385	2661.3	16.591	1434.1	28.57	548.13
17	Ccrl2	19.852	1326.2	11.153	979.41	7.3977	3618.4
18	Il10	17.529	692.7	18.663	993.44	19.336	217.25
19	Gm14047	14.192	641.58	2.114	5832.2	59.189	2850.9
20	Slc7a11	75.738	993.39	65.928	647.19	66.225	660.56
21	Sdc4	11.428	793.46	193.77	4857	212.37	4367.1
22	Mab21l3	32.856	1049.8	9.7727	2715.2	25.53	3704.2
23	4933432I03Rik	35.085	343.06	24.769	1009.3	33.64	517.63
24	Adora2b	28.528	275.08	8.6063	87.591	21.021	147.68
25	Tcfec	5.8721	214.47	26.137	481.26	9.0491	558.38
26	Tmem200b	0.67789	914.51	38.93	692.27	11.035	779.15
27	Mmp10	55.789	835.76	0.68894	872.83	13.665	255.47
28	Ednrb	49.619	500.7	66.825	281.42	116.71	528.75
29	Il33	0.81516	501.13	1.4534	1281.3	0.94466	3094.9
30	Nod2	10.068	351.27	25.891	145.65	34.613	166.41
31	Rel	13.569	339.19	7.1698	231.35	14.515	166.1
32	Serpinb2	184.57	548.46	20.212	265.37	3.4491	160.77
33	Oaf	55.126	567.4	16.762	621.42	17.107	115.44
34	Flrt3	78.535	963.52	46.264	351.98	69.908	220.2
35	5730559C18Rik	23.617	526.3	23.87	634.82	17.412	79.379
36	Nfkbie	37.797	94.239	26.735	203.99	30.268	62.563
37	Ppp1r15a	9.3925	311.17	7.076	421.78	12.036	386.63
38	Fam55c	12.686	314.12	39.598	195	20.939	269.08
39	Htra4	12.43	441.81	191.58	293.93	49.359	1438.3
40	Bcl2l15	56.692	285.66	29.435	177.1	24.722	77.214
41	Etnk2	21.349	250.29	30.428	158.06	45.584	130.17
42	Plekha4	10.88	500.28	69.673	501.45	24.805	1476.1
43	Nipal1	85.233	443.23	197.16	225.34	26.621	112.37
44	Foxp4	31.97	290.63	104.54	267.45	10.095	631.93
45	Tnip3	2.541	251.2	22.602	388.92	15.421	264.68
46	Hamp	27.481	479.73	0.263	554.37	0.15363	2007.8
47	Cd83	36.521	365.62	45.281	253.07	31.882	260.34
48	Herc6	6.0486	710.39	4.7982	123.89	4.469	599.55
49	Klf7	15.738	234.9	15.699	91.345	10.693	257.02
50	4933439G12Rik	34.571	246.83	53.518	289.46	10.489	128.58
51	Shbg	17.121	237.13	30.228	234.85	135.23	44.62
52	Cav1	63.804	618.75	84.204	431.17	18.823	151.19
53	Fabp6	14.748	158.46	17.566	919.18	33.585	123.03
54	Pard6g	51.008	335.62	8.1104	82.505	21.174	112.1
55	Pydc3	67.157	1244.5	2.8183	0.68402	3.4707	287.82
56	Plscr1	17.534	104.22	31.327	212.02	30.29	283.12
57	Cdkn1a	7.8762	191.46	31.735	161.06	19.029	34.642
58	2500002B13Rik	16.092	217.41	130.95	562.57	21.902	106.51
59	Dusp16	17.703	267.5	19.15	89.252	43.654	475.57
60	Adhfe1	7.2712	130.78	16.428	384.32	39.082	165.33
61	Plaur	42.004	71.938	12.097	77.108	23.639	118.32
62	Gpr4	20.747	215.68	24.038	152.44	76.015	123.94
63	Trim13	13.596	153.71	8.0855	64.863	8.0968	70.684
64	3930401B19Rik	40.282	160.53	17.983	130.47	6.3801	111.42
65	Csf3	1.7454	154.39	0.71495	61.267	4.7225	930.21
66	F930015N05Rik	8.5121	325.75	27.629	780.26	16.197	1380.3
67	Cd44	10.965	117.26	20.638	340.69	33.688	177.77
68	5830432E09Rik	25.515	151.76	28.046	145.95	20.855	44.566
69	Phldb1	16.053	89.577	12.765	55.264	9.9836	38.355
70	Txk	24.522	190.36	28.968	69.496	47.44	44.025
71	Gpr132	11.383	75.239	40.951	96.165	33.288	104.21
72	Plagl1	53.337	257.38	12.051	244.87	29.929	486.4
73	E230025N22Rik	20.783	76.351	44.353	126.07	49.256	59.585
74	Osgin2	6.7498	86.911	8.9177	63.383	13.862	50.468
75	Rnd3	24.475	206.74	36.592	112.75	74.673	188.1
76	Lag3	2.8756	285.13	1.0061	303.95	18.715	1533.9
77	Cass4	24.939	129.8	30.851	55.864	10.982	232.55
78	Srgn	6.5261	82.997	35.654	62.438	17.475	66.52
79	F830208F22Rik	9.6314	133.32	21.739	68.058	25.626	157.32
80	Slc16a10	9.1415	87.262	20.541	51.487	12.273	16.222
81	1600029D21Rik	26.786	79.549	4.3394	145.4	35.689	99.733
82	Nfil3	8.927	140.71	36.364	95.949	2.1906	468.25
83	Arid5a	17.468	310.59	13.458	224.4	28.84	1274.2
84	4930469K13Rik	26.147	160.28	31.58	192.03	47.54	441.85
85	Il1r1	47.377	182.7	24.758	95.833	9.5501	44.367
86	Ier3	33.261	219.9	14.301	90.995	8.2877	75.241
87	Tmem39a	4.7357	119.54	7.3498	83.945	6.4207	61.369
88	Ampd3	5.6179	132.91	14.3	111	6.8666	180.77
89	Pgf	26.438	188.66	27.788	30.188	5.2108	36.031
90	Tagap1	27.958	120.27	29.374	149.83	52.343	486.54
91	Cd59b	35.683	390.93	6.0431	53.321	6.4013	290.59
92	Zswim4	5.9865	120.57	14.459	125.81	27.8	164.26
93	Fndc7	14.164	38.027	45.042	129.62	10.178	44.481
94	Nod1	12.21	212.71	10.535	50.062	5.9893	372.79
95	Pcdh7	12.501	33.29	24.447	48.915	10.109	35.633
96	Pvrl2	10.094	123.49	13.822	197.24	17.115	278.64
97	Ppap2b	59.133	124.25	23.995	40.654	16.904	13.644
98	Tmem27	0.39391	100.19	1.7161	1383.3	2.3253	302.06
99	Slc25a37	15.922	120.75	14.629	40	14.294	48.778
100	AW061096	72.995	120.66	40.738	94.423	16.238	41.899
101	Rffl	11.093	107.24	16.612	26.001	11.338	102.04
102	Rcor2	32.371	58.174	21.528	59.214	16.592	44.165
103	Ppm1k	11.069	166.79	5.9817	71.695	11.758	101.81
104	Rcan1	5.5899	29.691	24.35	94.193	8.8647	87.397
105	Ifna12	7.5421	148.73	20.889	53.406	13.868	145.96
106	Rbpj	17.476	103.39	21.339	14.155	52.295	132.09
107	Tagap	17.291	109.49	19.007	68.037	6.5915	332.96
108	Unc93a	6.317	93.02	448.22	47.258	53.685	40.408
109	Igsf9	17.025	73.295	44.577	110.16	37.46	121.23
110	Itga5	18.882	22.143	7.6659	58.583	11.317	31.633
111	A130078K24Rik	18.299	122.64	17.358	127.53	9.8741	250.34
112	Gm505	9.4652	44.694	7.7963	60.931	27.298	29.532
113	Eif4e	9.6863	59.608	10.58	31.122	13.887	10.335
114	Dnajb2	14.858	43.829	25.938	103.28	23.782	151.01
115	1700109H08Rik	6.3134	89.785	19.51	191.07	19.717	155.45
116	Ifrd1	13.026	48.394	12.873	59.866	12.089	21.851
117	Rbm33	25.563	123.76	231.17	26.116	16.917	30.506
118	Dusp4	37.332	119.41	45.262	66.336	77.686	60.003
119	Pdpn	63.079	122.81	26.273	95.494	19.348	53.09
120	Tnfsf18	13.15	65.31	2.0278	187.95	1.9644	1043.8
121	Phxr4	26.546	145.35	72.557	675.33	26.487	991.01
122	Itpkc	4.5665	50.39	9.9272	148.74	7.6274	122.4
123	Arg2	34.586	47.473	30.219	42.54	55.106	46.436
124	B3gnt2	12.405	104.46	4.022	50.854	5.8735	153.11
125	Cdk12	5.8828	57.763	15.111	41.09	12.967	94.457
126	Itpka	18.003	111.57	11.159	73.332	8.7427	212.26
127	4833422F24Rik	10.796	57.566	13.76	72.292	9.5175	32.082
128	Mobkl2c	13.801	141.83	8.776	103.1	5.782	231.71
129	Rasgef1b	26.2	80.059	44.506	70.397	46.363	44.295
130	Zfp296	21.837	71.953	23.842	39.414	11.586	67.306
131	Baz1a	8.1383	35.059	16.874	23.217	9.3761	30.091

## Sheet: supplemental_figure_2F1
	Gene	wt control	wt LPS (360 min)	MK2-/- control	MK2-/- LPS (360 min)	MK2/3-/- control	MK2/3-/- LPS (360 min)
1	Il19	100	36038	7.4269	23185	7.3015	6859.7
2	Il6	100	28044	6.6625	31564	8.0257	35526
3	Hdc	100	22861	20.825	23351	20.054	16644
4	Il12b	100	21413	10.472	37383	11.987	36838
5	Ifnb1	100	21006	110.73	2886.7	58.108	6047.6
6	Cxcl3	100	18329	57.304	49737	80.138	6565.8
7	Shisa3	100	16689	18.404	34964	22.578	10665
8	Cxcl1	100	16091	28.01	23606	51.11	8002.3
9	Cxcl9	100	15004	17.545	16035	23.482	64723
10	Cd40	100	13449	29.453	16470	41.086	18826
11	Cd69	100	12679	59.88	10203	58.119	23936
12	Serpina3f	100	12186	102.05	2004	99.012	17155
13	Csf3	100	12111	51.118	8566.8	47.351	1582
14	Saa2	100	10654	60.243	3218.2	48.218	201.92
15	Fpr2	100	10580	51.837	21804	74.994	19604
16	Socs3	100	10564	42.592	7865.7	50.483	7169.5
17	Iigp1	100	10352	15.149	7504	24.654	15657
18	Niacr1	100	9932.2	36.541	13666	58.397	9728.3
19	Il10	100	9297.2	48.341	3180.6	56.062	1799.4
20	Trim30c	100	9189.4	52.092	7674	35.193	6308.9
21	Lcn2	100	9156.3	91.037	6006.6	81.675	2181.6
22	Tnf	100	8651.4	70.248	7271.6	106.37	12592
23	Serpina3g	100	8611.5	46.758	4547.3	41.047	15764
24	Csf2	100	8532.3	88.198	26916	81.459	5675.6
25	Saa3	100	8487.8	44.282	8644.3	12.246	2660.4
26	Lhx2	100	8486.5	67.151	5838.1	51.765	15731
27	Mmp13	100	8462.4	37.031	11930	43.285	13569
28	Usp18	100	8370.4	50.455	5594.3	53.03	6877.4
29	AW112010	100	8024.1	83.598	7499.9	72.803	10432
30	Gbp2	100	7986.9	61.456	9050.1	68.229	10333
31	Saa1	100	7317	43.449	6661.8	51.585	2203.9
32	Slc28a2	100	7078.2	59.831	3825	82.935	4556
33	D730047E02Rik	100	6861.1	118.37	14731	107.4	11595
34	Socs1	100	6680.6	44.862	5616	83.545	3931.2
35	Gm14085	100	6384	60.862	3871.5	67.845	4579
36	Ptges	100	6332.6	67.907	9764.7	86.763	4012.1
37	Tnfsf10	100	6179.7	23.579	3649.2	27.942	6446.1
38	Mmp25	100	6010.7	29.968	5785.5	52.617	9430
39	Gm9706	100	6004.4	34.179	4046.1	74.465	6068.6
40	Ms4a4c	100	5951	58.036	9259.5	68.83	8670
41	Steap4	100	5929.9	95.442	1292.2	86.587	507.66
42	Il27	100	5482.6	128.63	3536.3	122.11	9385.6
43	Gm10522	100	5388.1	62.923	4588.5	59.187	801.5
44	Ifit2	100	5282.7	67.56	5001.5	100.14	7973.6
45	Oasl1	100	5234.8	32.936	5545	49.213	6128.8
46	Batf	100	4981	55.088	6522.8	54.084	4315.7
47	Cd200	100	4786.6	26.911	13858	56.686	15737
48	Isg15	100	4746.9	62.777	6447.9	64.412	6741.3
49	LOC100503637	100	4725.7	80.065	6623.1	77.87	5377.2
50	Pydc3	100	4551	8.3883	160.51	24.815	572.68
51	Gm4951	100	4535.7	44.438	2931.7	64.94	7372.6
52	Ptx3	100	4526.1	28.476	3263.2	26.52	1296.8
53	LOC100503337	100	4369.5	79.353	5273	37.111	2764.7
54	Ccnd2	100	4301.8	26.615	6107.2	30.519	6737.9
55	Gbp4	100	4244.4	45.436	3185.9	48.74	5817.1
56	Tnfsf15	100	4170.4	62.111	10392	66.692	10550
57	Ms4a4b	100	4153.7	83.905	5809.9	76.957	7414.1
58	Ccl17	100	4145.5	80.503	9596.3	79.398	2455.1
59	Upp1	100	4138.9	86.035	4927.7	70.058	9006.4
60	Plat	100	4086.8	18.927	10969	12.068	7514.8
61	U90926	100	4064.7	5.656	6074	89.602	1402.6
62	Pfkfb3	100	4035.1	81.272	3172.8	59.967	411.49
63	Lipg	100	3917	68.328	1404.9	91.942	1793.9
64	Rnd1	100	3785	78.616	2844.9	47.791	373.44
65	Ifi47	100	3659.8	72.028	3815.5	94.243	4377.5
66	Herc6	100	3567.1	36.915	941.07	61.146	2088.8
67	Apol9b	100	3539	63.857	2280.3	52.522	1033.1
68	Il1f9	100	3464.4	52.42	1026.2	38.506	200.8
69	Adora2b	100	3374.4	47.333	2567.2	56.355	1619.4
70	Trim30b	100	3372.8	120.59	1847.6	69.228	1742.6
71	Enpp4	100	3294.4	65.452	2293.2	87.005	2154.1
72	Adhfe1	100	3086.7	120.97	5743.3	93.736	4144.9
73	Gch1	100	3050.3	66.917	2591.8	93.966	2613.2
74	Phf11	100	2988.7	56.498	2576.4	86.127	3729.6
75	Aqp9	100	2904.2	65.536	1780	57.292	472.43
76	Atp10a	100	2883.7	82.886	4971.7	36.949	4209.4
77	D14Ertd668e	100	2789.7	108.28	3787.6	103.4	4825.4
78	Ccrl2	100	2776.4	129.89	3418.5	173.42	7315.5
79	Lta	100	2773.3	82.009	4749	110.57	6781.2
80	Cish	100	2752.5	43.609	3548.2	8.962	1529.8
81	Plekha4	100	2749.3	47.889	2724.7	40.598	4133.2
82	Slc7a2	100	2692.1	62.992	3866.4	69.171	3973.3
83	Slamf7	100	2629.5	97.442	2383.2	110.8	3429.5
84	LOC100417829	100	2588.3	21.889	1761.4	45.44	3870.2
85	Slc7a11	100	2583.1	84.453	5030.8	111.56	1350.3
86	AA467197	100	2522.8	55.74	2797.6	81.042	3135.1
87	Il17rd	100	2491.9	16.978	2844.4	31.082	779.22
88	Ppef2	100	2480.6	125.37	2086	95.985	711.34
89	Serpinb2	100	2452.6	4.2554	1389.2	4.1696	255.18
90	4933432I03Rik	100	2331.1	62.318	4777.1	45.56	5080.7
91	Igtp	100	2310.7	65.145	1607.1	71.098	1399.7
92	Sdc4	100	2297.8	143.63	5950.3	741.98	16680
93	Fcgr2b	100	2197.6	142.34	2796.5	101.08	1184.4
94	Nod1	100	2197.2	49.431	913.06	63.633	1818.5
95	Fgl2	100	2154.2	84.159	1788.1	73.201	4151.2
96	BC006779	100	2002.7	84.659	2530.9	102.34	3338.8
97	1190003J15Rik	100	1991.8	101.47	1051.5	100.61	354.23
98	Btla	100	1976.9	142.53	6864.6	122.11	13424
99	A430084P05Rik	100	1946.3	59.843	2457.8	73.148	5616.2
100	Gm10851	100	1943.7	181.32	1112.7	115.41	362.52
101	1200009I06Rik	100	1938.9	65.615	2634.4	52.573	1785
102	Gm14047	100	1936.1	182.53	12259	100.63	7746.5
103	Clec4e	100	1931.5	109.04	3247.5	88.891	2416.1
104	Sele	100	1899.7	100.92	3552.3	108.96	17368
105	Ier3	100	1832.9	56.102	1584.7	45.972	864.75
106	Gbp9	100	1829.6	97.702	1612.5	82.677	2549.6
107	Gda	100	1818.8	51.077	2123.8	30.958	1094.1
108	Lag3	100	1793.9	101.58	2158.4	100.01	4472.1
109	Tiparp	100	1754.5	70.686	1464	97.372	955.76
110	Apol9a	100	1733.5	57.035	1170.6	51.005	580.69
111	Tslp	100	1733.4	75.173	3392.8	78.249	1039
112	Gnb4	100	1727.9	83.422	2179.4	81.681	3105.6
113	Arid5a	100	1699.1	95.67	1112.2	107.6	1530.6
114	Tnfaip6	100	1659.2	30.755	160.52	83.195	192.36
115	Kdm5b	100	1627.2	207.3	1040.3	176.06	2442.8
116	Rab11fip1	100	1625.6	80.317	2795.4	45.812	1608.5
117	Tmem2	100	1620.7	55.385	1091	66.188	799.15
118	Lrrc4	100	1613.1	74.7	1797.9	250.09	9276.4
119	Fpr-rs6	100	1601.2	29.168	839.95	146.5	2924.2
120	Ddx60	100	1596.4	22.242	739.09	76.721	1571.1
121	Il4ra	100	1588.7	87.629	620.77	66.51	202.6
122	Dusp16	100	1569.2	103.76	707.01	91.779	542.48
123	Il23r	100	1555.3	95.291	773.17	87.706	841.93
124	Trp53i11	100	1549.1	97.657	1744.8	63.619	1068.6
125	Hp	100	1495	50.71	476.51	66.038	152.87
126	Sytl3	100	1478.4	100.95	3344.8	129.65	7852.2
127	5730508B09Rik	100	1476.4	71.505	1233.2	101.65	1726.4
128	Nt5c3	100	1474.5	75.259	1184.9	92.171	1589.7
129	Tgtp1	100	1455.6	121.58	1053.7	188.97	2245.8
130	Fcgr4	100	1452.3	132.51	1411.7	147.69	2528.4
131	Ehd1	100	1449.5	74.971	2140.4	87.008	2013.5
132	Ddx58	100	1447.3	89.847	1211.3	93.097	1165.6
133	LOC668917	100	1441.2	74.329	1074	117.96	1258.8
134	Rhou	100	1440.8	11.033	681.39	17.884	92.422
135	Gm614	100	1406.7	141.27	1559.8	90.64	2748.9
136	H2-M2	100	1404.4	128.07	4104	291.48	2650.3
137	Rapgef2	100	1402.5	75.26	1632.8	107.76	2780.8
138	Hivep2	100	1398.4	55.015	530.58	72.115	394.99
139	Fgl1	100	1394.7	63.149	2614.9	135.48	3698.3
140	Gpr31c	100	1390.8	62.755	2306	81.269	3215.9
141	Dusp1	100	1368.9	85.859	926.44	152.37	885.91
142	Pdpn	100	1366	36.795	1799.1	40.869	511.64
143	Csprs	100	1351.4	55.851	714.85	52.044	1290
144	Nox1	100	1332.6	55.111	815.42	53.594	727.47
145	Tnfaip2	100	1331.9	132.98	1819.2	87.012	1005.5
146	S100a8	100	1312.4	62.79	400.42	144.22	148.35
147	Map3k8	100	1311.9	98.953	1057.8	102.39	780.86
148	Slc39a14	100	1296.8	51.931	1441.4	77.122	445.95
149	Nudt17	100	1295.9	26.585	2951	92.333	4464.4
150	Zc3h12a	100	1274.6	42.286	1121.4	85.68	958.2
151	I830077J02Rik	100	1273	68.563	502.59	57.848	794.12
152	Rtn1	100	1258.4	109.03	2498	108.32	1746.8
153	Ebi3	100	1257.7	98.619	1707.3	95.545	1668.1
154	LOC546061	100	1253.3	97.283	608.04	125.42	1403.6
155	Plagl2	100	1253.1	111.54	1264.2	104.05	713.79
156	Zeb1	100	1250.7	44.771	1166.5	60.987	607.5
157	Gbp11	100	1244.8	29.767	258.41	56.635	1486.4
158	Slc25a22	100	1232.8	41.834	750.59	124.9	1245.1
159	Cd247	100	1232.1	82.518	2113.5	82.494	1011.3
160	Atic	100	1219.3	66.93	1345.2	75.459	1967.3
161	Procr	100	1211.6	57.047	2104.5	85.251	3750.2
162	Fdxacb1	100	1201.1	59.515	822.62	150.23	1301.6
163	Flrt3	100	1189.2	62.827	1809.7	65.928	438.46
164	Tap1	100	1188.9	107.97	1132.9	95.743	1400.6
165	Irf7	100	1178.1	90.532	1487.6	71.737	1881.2
166	Ankrd33b	100	1173.8	49.909	1738.9	45.768	2349.7
167	Rcl1	100	1171.7	58.854	1341.8	71.529	724.17
168	Il12a	100	1157.9	100.92	2325.7	94.928	10255
169	Atp8a1	100	1149.8	69.043	796.6	138.62	1205.3
170	Xaf1	100	1148.1	119.38	1552.6	123.52	1456.4
171	Klf7	100	1144.1	70.671	1324.8	75.163	736.93
172	Golga7b	100	1142.8	73.239	684.41	101.19	995.5
173	Gm9883	100	1139.8	101.38	708.02	118.43	623.87
174	Nfkb2	100	1133.9	105.58	1617.7	87.399	1395.3
175	Mab21l3	100	1122.7	95.491	2741.7	117.28	7905.4
176	Pla2g4a	100	1107.3	42.554	824.24	80.332	830.33
177	A130040M12Rik	100	1092.7	149.74	1988.5	89.72	1796.3
178	Ext1	100	1092.7	55.431	1123.4	66.104	867.81
179	3930401B19Rik	100	1089.7	116.32	1634.4	68.574	1767.2
180	Fam55c	100	1074.7	58.428	2291	62.886	2345.2
181	1100001G20Rik	100	1073.9	92.864	550.44	112.4	253.89
182	Ripk2	100	1073.3	52.918	694.9	55.879	1226
183	Gm6907	100	1072.1	46.434	650.13	40.729	1140
184	Dgat2	100	1067.3	68.771	718.96	62.845	246.76
185	Tor1aip2	100	1065.4	82.701	928.75	79.838	1126.6
186	9130017N09Rik	100	1061.8	114.32	1043.3	202.3	466.68
187	Ddx4	100	1054.5	47.256	471.78	44.266	637.19
188	Bcl2l15	100	1050.7	94.523	397.83	116.75	253.06
189	Aldh1b1	100	1048.6	95.463	646.07	80.226	1368.8
190	Ttll2	100	1048.1	63.031	1370.1	77.54	3021.6
191	Naa25	100	1038.9	56.492	797.62	68.064	737.14
192	Mtmr7	100	1033.6	88.526	1382.2	96.869	1896.2
193	Magohb	100	1031	83.483	1048.3	105.2	751.23
194	Spint2	100	1028.8	48.496	1259.6	35.342	347.14
195	Art3	100	1024	67.169	381.02	63.181	625.12
196	Tcstv3	100	1016.1	61.2	843.65	66.031	1841.6
197	4932415M13Rik	100	1009.4	42.686	653.47	113.5	2644.7
198	Shbg	100	1009.3	164.88	526.45	141.62	348.23
199	Fst	100	1006.8	8.724	732.7	7.4141	2657.3
200	Cx3cl1	100	1002.1	60.357	1023.8	79.779	236.71
201	Tmed5	100	998.35	87.925	435.13	83.048	945.54
202	Oas1g	100	997.59	49.327	546.85	72.08	617.84
203	Samsn1	100	997.42	83.82	1056.9	122.28	675.86
204	Slc6a4	100	997.42	124.66	643.76	94.249	296.46
205	Ms4a6b	100	995.45	73.37	1052.5	79.513	2096.8
206	Rel	100	994.07	20.654	420.78	66.25	1729.7
207	Gm4759	100	980.64	55.694	671.23	115.76	1434
208	Tmem171	100	979.75	134.78	894.51	132.8	1536.3
209	Nfil3	100	976.21	79.907	912.3	74.037	338.87
210	LOC100503357	100	975.32	81.701	543.75	149.35	967.54
211	Macc1	100	973.49	40.757	5415	43.558	3139.1
212	Gm10649	100	971.55	119.79	639.6	261.13	2985.6
213	Gm8369	100	961.53	44.945	952.82	54.021	1831.4
214	Sod2	100	953.52	94.977	1148.4	99.576	899.48
215	G630030J09Rik	100	947.32	95.299	409.77	99.735	115.68
216	9030625A04Rik	100	944.7	136.17	1788.8	113.65	2437.5
217	Ets2	100	944.39	64.674	1153.3	113.23	919.39
218	Olfr1417	100	936.89	118.73	670.67	116.08	1079.5
219	Zfp36	100	932.36	60.023	589.21	103.95	444
220	Mthfd2	100	931.99	51.792	574.02	64.179	421.55
221	Acsl1	100	928.99	103.53	1659.8	83.221	913.91
222	Gypc	100	927.52	112	855.16	77.43	1487.1
223	AA960436	100	925.01	98.756	713.79	88.655	712.12
224	Nlrp3	100	915.88	117.14	1460.8	116.33	1697.5
225	Trim21	100	910.59	68.08	886.88	81.731	626.18
226	AI447881	100	908.57	114.68	313.58	76.418	509.5
227	Rin2	100	900.07	93.458	1167.4	137.65	1865.3
228	Gm1966	100	899.01	149.27	1437.7	154.64	1663.9
229	Tmem67	100	895.81	78.369	712.32	75.254	926.6
230	Tnnt2	100	895.21	33.877	604.41	24.388	143.18
231	Unc93a	100	894.98	168.66	984.09	203.46	1921.3
232	Ikbke	100	892.1	110.02	1338.5	111.04	1506.8
233	Ambp	100	890.38	66.637	711.59	69.903	264.25
234	LOC236220	100	889.77	85.128	618.6	67.911	1348.7
235	Dusp5	100	888.52	72.501	956.55	48.725	2224
236	Parp14	100	884.21	86.882	1013.9	116.79	1093.6
237	Nmi	100	883.8	74.43	598.57	87.873	715.97
238	Gvin1	100	871.1	141.49	1222.5	177.81	1268.1
239	Gm10537	100	870.97	45.125	850.24	71.881	1361.4
240	Nrg4	100	867.67	61.513	533.73	81.277	384.16
241	Etnk2	100	852.36	136.8	235	121.39	217.78
242	Cd83	100	850.9	122.11	2299.7	183.24	3907.1
243	Rln3	100	850.31	74.314	760.02	70.066	1270
244	Clec2d	100	849.11	83.061	566.03	122.17	903.18
245	Mfsd7a	100	844.31	58.759	691.42	62.595	525.55
246	Trim12c	100	844.15	132.86	1092.3	101.46	994.25
247	Col27a1	100	841.6	98.851	1761.3	106.21	889.13
248	N4bp1	100	836.87	61.681	727.18	82.247	594.65
249	Txlnb	100	835.98	97.314	1352.8	100.28	1351.8
250	Aida	100	829.7	79.749	1054.4	85.48	1226.4
251	Etv6	100	826.95	85.98	860.77	103.18	1075.4
252	Hopx	100	824.77	132.68	1237.5	126.91	2425.4
253	Flnb	100	822.32	49.87	1093.9	43.318	1213.2
254	Iigp1b	100	821.65	121.37	138.67	94.928	828.9
255	Lass6	100	820.81	72.709	1243.9	82.654	1228.1
256	St3gal1	100	820.04	94.894	1081.5	112.84	887.94
257	D16Ertd472e	100	817.66	83.569	1032.5	57.112	501.98
258	Gm9789	100	812.78	194.89	498.26	169.21	1212.1
259	Tnfrsf1b	100	807.97	106.33	825.62	113.43	547.93
260	Papd7	100	796.92	92.342	802.08	116.42	1107.4
261	Ppfia3	100	791.79	109.81	1816.7	93.498	897.01
262	B430306N03Rik	100	788.25	61.901	353.2	74.888	660.88
263	Clic4	100	787.89	102.71	799.38	102.17	1004.7
264	Cebpd	100	781.54	90.569	420.32	124.84	161.03
265	Clcf1	100	780.2	83.452	1213	47.303	1893.1
266	Lrrc8c	100	779.67	92.907	939.05	80.747	817.43
267	Arhgef3	100	776.75	97.059	1232.7	82.606	1533.3
268	Fam49a	100	775.81	111.17	808.64	100.44	580.71
269	Stard7	100	774.7	74.242	771.22	100.43	569.25
270	Olfr832	100	772.1	171.42	335.08	206.65	770.32
271	4732419C18Rik	100	769.8	33.857	278.36	28.238	59.728
272	Elavl4	100	768.21	67.175	481.87	134.39	749.26
273	Areg	100	764.21	95.531	2385.7	89.859	801.13
274	Gm5483	100	762.13	62.668	199.37	47.366	73.039
275	Ccr9	100	758.2	167.1	1035.2	107.65	958.45
276	Tmem39a	100	744.42	51.63	1059.1	76.109	1908.7
277	Scube3	100	730.12	22.166	650.68	25.755	186.03
278	Stk40	100	726.21	107.21	702.16	86.041	425.4
279	Epb4.1l4b	100	723.7	87.053	492.5	113.26	214.3
280	Gja1	100	718.34	23.887	198.08	22.19	160.07
281	Tank	100	717.3	86.782	701.57	97.377	836.91
282	Ncoa7	100	715.75	106.57	628.68	76.624	1025.2
283	Casp7	100	714.36	79.845	831.61	81.937	587.49
284	Tyms	100	712.55	142.8	491.82	99.335	528.16
285	Pml	100	709.57	78.12	577.64	92.057	794.31
286	Gm5544	100	708.49	106.85	581.13	129.77	351.5
287	Ms4a6c	100	706.74	123.3	937.08	85.698	1014.2
288	Prl6a1	100	703.64	173.1	1046.3	114.01	1666.8
289	Stard5	100	702.87	66.784	569.49	71.425	466.66
290	B3gnt2	100	701.13	92.871	562.01	111	838.59
291	Prm1	100	698.5	150.29	465.36	188.64	1687.9
292	Calcrl	100	696.59	64.366	644.29	83.569	197.85
293	Rnf213	100	693.53	93.325	925.74	152.79	1141
294	Adora3	100	690.98	48.707	123.28	38.733	62.197
295	Ednrb	100	689.85	111.11	808.33	126.73	316.66
296	Pard6g	100	689.01	47.272	325.82	43.675	634.69
297	Alpk2	100	684.44	100.92	1110	94.928	486.01
298	Pax3	100	684.28	113.91	635.68	115.73	871.73
299	Fam82a2	100	683.96	85.912	661.85	89.207	987.25
300	Dtx2	100	681.64	61.614	606.59	73.094	418.14
301	Cd86	100	680.85	97.418	867.39	114.31	1350.8
302	Parp10	100	680.49	73.812	323.74	74.99	388.63
303	9930111J21Rik1	100	679.41	106.97	580.48	79.715	853.68
304	4930420K17Rik	100	678.54	109.83	820.53	130.74	985.2
305	Rbpms	100	677.09	58.916	523.53	57.472	386.42
306	Srgn	100	675.52	147.07	1015.6	151.75	1092.2
307	D2Bwg0886e	100	674.65	98.891	454.84	136.4	782.71
308	Tha1	100	672.95	82.886	377.8	61.53	167.88
309	Kcnn3	100	664.68	146.69	496.48	155.67	1085.4
310	Tbrg4	100	664.4	138.62	483.8	125.87	794.62
311	Lphn2	100	660.76	55.347	629.26	126.07	230.65
312	Osgin2	100	651.48	72.7	783.61	111.02	1056.9
313	Ccdc25	100	648.94	108.22	646.96	108.8	964.21
314	Zfp599	100	647.7	82.087	384.17	93.143	65.083
315	Gcnt2	100	643.58	44.983	226.04	30.185	112.88
316	BC147527	100	643.53	130.83	769.73	145.12	1291.5
317	Krtap16-10	100	642.87	167.93	521.61	154.02	1379.9
318	Rab20	100	642.44	114.82	1188	123.91	1348.7
319	Ppa1	100	640.58	58.706	467.72	58.708	706.6
320	Tpst1	100	639.71	20.792	245.57	99.801	399.39
321	Camta1	100	639.32	100.92	817.46	94.928	208.75
322	Bcl3	100	639.12	77.471	524.51	88.066	241.08
323	Ms4a6d	100	637.62	107.57	988.62	94.823	969.1
324	Gstt1	100	628.57	102.58	554.35	85.47	359.34
325	Pnp	100	625.92	106.32	690.51	90.957	681.74
326	Stat2	100	625.92	101.21	852.32	120.24	850.47
327	Tlr1	100	624.33	84.056	991.16	106.8	957.46
328	Kdm4a	100	622.57	83.607	1023.4	91.514	631.39
329	Lck	100	621.42	118.33	802.56	91.735	3540.5
330	Mcoln2	100	619.99	103.79	701.52	116.4	279.89
331	Snx10	100	619.65	116.37	528.85	85.531	494.97
332	Mtdh	100	618.69	111.2	938.82	100.49	817.42
333	Ggct	100	616.11	61.074	114.66	72.971	656.76
334	Prokr1	100	615.66	113.75	153.58	125.98	26.903
335	Gfpt2	100	614.74	161.93	271.67	192.89	241.32
336	Rnf19b	100	614.71	85.198	593.65	81.06	946.87
337	Gas7	100	613.25	125.81	909.51	104.8	389.33
338	Maff	100	612.8	36.074	1027.3	58.427	836.12
339	Fscn1	100	608.2	88.607	1380.4	46.117	878.56
340	Gna13	100	604.94	69.196	692.14	58.29	940.26
341	Glipr2	100	603.03	76.656	422.39	79.652	610.99
342	Wars	100	602.42	95.041	449.31	83.248	499.51
343	Flt1	100	598.47	98.233	368.86	99.393	184.11
344	Ppm1k	100	590.27	42.323	133.48	66.274	542.97
345	Spink2	100	580.67	72.559	236.19	69.379	312.51
346	Osm	100	579.46	107.83	968.66	95.499	1058.3
347	Tagap1	100	574.92	120.73	615.23	89.128	861.21
348	Pou3f1	100	573.25	151.57	566.19	147.44	1391.2
349	Slfn9	100	568.74	112.16	1272.7	119.54	1347
350	Phactr1	100	567.21	123.75	331.96	94.725	186.95
351	Pdss1	100	566.92	76.728	479.74	62.982	756.57
352	Gm10791	100	566.51	78.152	378.41	44.528	886.27
353	Sco1	100	565.88	61.022	536.19	70.407	975.84
354	Slamf8	100	565.13	137.56	1030	233.66	1341.5
355	Bco2	100	564.85	131.65	1136.7	69.465	1136
356	Trem3	100	559.53	42.84	463.82	30.284	151.15
357	1700054O13Rik	100	557.55	111.65	1832.3	104.91	1831.5
358	Carhsp1	100	555.51	93.481	443.14	90.661	722.52
359	Lsm14a	100	555.31	81.511	410.92	108.1	589.64
360	Tcfec	100	554.8	87.403	743.22	93.37	340.42
361	Aff1	100	553.31	26.641	297	30.558	193.16
362	Slc7a5	100	548.7	31.56	264.18	30.284	126.95
363	Zfp459	100	547.02	73.471	101.72	51.398	47.965
364	Ddit4	100	545.82	76.936	478.26	56.694	90.06
365	Insl6	100	545.7	97.098	410.53	81.547	367.51
366	St7	100	544.69	76.029	773.2	93.042	460.85
367	Itln1	100	542.8	170.47	239.63	97.581	143.45
368	Htra4	100	541.96	77.551	1545.8	75.267	3866.9
369	Pnpt1	100	540.84	68.918	383.18	94.214	370.17
370	Slc7a7	100	540.76	74.678	409.85	76.829	276.27
371	C1ql2	100	540.3	90.929	463.48	94.223	1059.1
372	4921513D23Rik	100	534.05	69.134	632.25	78.6	629.47
373	Chrna5	100	532.47	143.63	222.1	301.89	763.79
374	Arg2	100	532.4	66.976	315.9	30.542	61.258
375	Vasp	100	531.95	163.67	707.79	127.85	529.47
376	Pttg1	100	529.64	85.406	521.7	79.321	634.94
377	Hoxb5	100	526.46	97.325	228.14	54.599	358.23
378	Sgk3	100	525.93	102.32	491.64	92.412	378.98
379	Olfr187	100	524	46.51	173.88	114.35	457.18
380	Rin3	100	523.28	99.649	882.92	53.607	592.31
381	Prkx	100	522.22	122.48	660.95	119.23	831.68
382	Hoxd13	100	521.22	40.218	86.61	76.191	606.16
383	Fhod3	100	520.46	39.121	237.69	40.232	89.205
384	Pfkp	100	519.01	84.563	512.64	101.21	727.41
385	1190002H23Rik	100	514.18	60.34	419.75	58.485	1092.6
386	Gm3367	100	513.79	72.276	669.01	38.581	1434.3
387	Osta	100	511.73	90.44	339.88	90.782	124.19
388	Olfr560	100	508.72	101.8	599.66	124.83	1085.2
389	Tor1aip1	100	507.24	80.71	548.17	100.38	751.01
390	Tagap	100	504.5	97.23	526.29	108.43	860.55
391	Src	100	503.88	122.32	410.46	63.416	264.99
392	Pik3r5	100	499.8	137.84	512.3	125.05	236.29
393	Lnpep	100	498.74	97.196	602.75	111.77	968.59
394	Paqr5	100	498.18	90.5	325.68	107.03	819.28
395	Lrrc25	100	497.96	93.568	374.27	89.807	264.13
396	Sbno2	100	496.78	138.3	387.25	115.9	171.72
397	Fam160a1	100	495.71	38.287	127.71	104.68	220.75
398	Pilra	100	494.3	108.11	728.72	137.02	963.15
399	Gm10404	100	493.68	94.96	328.4	102.03	363.21
400	Ido1	100	491.49	87.443	87.737	163.37	179.31
401	Tmem161a	100	490.55	81.831	368.86	123	692.18
402	BC013712	100	487.02	105.63	400.48	100.8	771.18
403	Piwil4	100	486.63	99.334	277.71	71.615	88.428
404	Cebpb	100	484.46	93.326	467.33	134.37	223.84
405	Dbnl	100	484.32	127.47	589.96	92.625	633.42
406	Oas1f	100	483.35	61.123	379.34	97.704	516.91
407	Dgkh	100	482.3	103.78	491.46	143.61	757.96
408	1700047I17Rik2	100	481.28	116.23	666.58	84.565	407.04
409	Fosl2	100	480.04	79.932	441.78	103.76	190.4
410	1600014C10Rik	100	475.4	86.79	442.21	67.429	721.68
411	2400003C14Rik	100	475.34	133.51	434.68	93.937	346.57
412	Mmp28	100	474.83	123.89	214.9	122.69	376.21
413	Gm2701	100	472.22	69.375	428.15	69.743	793.7
414	5730528L13Rik	100	468.88	57.658	358.99	52.832	224.78
415	Col11a2	100	468.72	89.027	541.79	79.55	380.85
416	Fcrlb	100	468.03	210.58	506.55	137.34	223.58
417	Mcmbp	100	467.39	105.68	509.41	94.732	828.29
418	Itgb6	100	464.49	91.103	220.2	99.271	141.85
419	4933404M02Rik	100	463.81	117.26	202.91	113.28	149.15
420	Irak3	100	463.76	114.74	642.66	101.93	280.3
421	Tmem170b	100	458.86	79.475	364.62	64.26	269.22
422	A630012P03Rik	100	458.6	64.117	134.8	106	407.28
423	Tlr6	100	458.41	67.543	444.45	88.792	717.25
424	Prkag3	100	458.3	44.25	294.79	157.1	959.93
425	Wdr43	100	457.71	85.411	325.48	96.06	322.78
426	Slc2a1	100	457.13	73.84	641.7	98.35	379.07
427	Ifrd1	100	454.11	64.16	625.14	105.24	731.55
428	Bcl2l1	100	451.48	63.754	432.29	116.77	519.4
429	C1ra	100	451.37	90.015	245.3	56.561	591.57
430	A630001G21Rik	100	450.7	141.15	623.98	121.17	790.25
431	A530064D06Rik	100	450.23	37.215	146.71	32.906	222.82
432	3110003A17Rik	100	450.2	81.841	637.84	90.642	526.37
433	Psme2	100	449.02	118.19	559.36	93.062	517.52
434	Gm10414	100	448.21	256.33	304	73.533	167.03
435	D17Wsu92e	100	447.05	138.52	575.47	80.677	492.57
436	Fam133b	100	446.4	93.973	683.03	95.216	1052.1
437	Sell	100	446.17	140.19	521.7	157.1	1357.2
438	Ptprj	100	444.99	85.761	505.49	92.784	411.05
439	Sept11	100	443.8	71.841	635.21	47.884	423.33
440	Wdr16	100	442.19	322.13	754.06	348.56	903.23
441	Gm5712	100	440.63	107.89	111.92	150.96	299
442	Golga3	100	439.9	84.514	333.02	82.625	440.42
443	Lnx1	100	437.3	59.16	179.31	88.619	405.08
444	Irak2	100	436.56	96.768	568.18	99.015	692.35
445	2810408A11Rik	100	435.3	120.37	348.16	141.27	579.32
446	Znfx1	100	435.22	86.492	431.53	115.55	564.05
447	Trim36	100	435.03	81.829	1050.9	94.461	1301.5
448	Ranbp2	100	433.25	80.456	467.52	115.78	665.55
449	Sbds	100	432.13	81.173	719.08	108.29	1056.6
450	Pvr	100	431.88	69.013	734.91	75.218	553.23
451	2210403K04Rik	100	431.02	148.7	853.67	89.131	747.47
452	Snx2	100	430.88	100.87	459.03	111.34	585.9
453	2200002D01Rik	100	427.66	82.437	515.92	60.855	250.28
454	Casz1	100	426.87	42.13	620.92	38.972	2896.8
455	Odz4	100	425.4	132.83	100.33	177.06	295.71
456	Gm12592	100	425.3	111.85	187.06	167.05	297.25
457	Ccdc50	100	421.4	96.467	773.96	121.69	871.62
458	Hck	100	421.16	77.803	410.85	98.241	326.97
459	Sypl2	100	420.99	35.885	152.49	105.46	416.84
460	Etv2	100	420.53	97.099	328.25	94.574	102.69
461	Yipf2	100	419.98	107.51	271.37	97.252	382.27
462	Wdr37	100	419.96	89.811	396.81	101.34	538.49
463	Gm5039	100	418.7	14.145	86.791	71.249	259.69
464	Ms4a8a	100	417.56	120.08	143.93	80.319	81.574
465	Rilpl1	100	417.39	90.925	227.03	63.333	147.49
466	Sprr2e	100	417.24	259.5	680.82	341.27	898.74
467	Arl5c	100	414.94	125.08	1025.2	120.11	910.18
468	Ccl9	100	413.75	120.38	541.55	122.08	402.34
469	Rnf135	100	410.51	121.54	399.96	83.323	493.48
470	Trim12a	100	409.71	127.72	319.94	110.21	325.59
471	Dcun1d3	100	409.39	98.632	398.91	110.05	214.87
472	Zfp11	100	409.25	102.67	296.55	108.04	576.3
473	BC100530	100	406.88	29.468	116.58	40.172	84.354
474	Trim26	100	406.75	111.11	323.49	114.12	327.12
475	LOC100046147	100	403.39	80.594	202.87	83.75	389.21
476	Ccdc86	100	401.79	126.8	424.17	100.09	351.29
477	Tmtc2	100	401.49	72.694	1028.3	63.048	1099.5
478	Dck	100	401.17	58.369	260.09	114.62	416.2

## Sheet: supplemental_figure_2F2
	Gene	wt control	wt LPS (360 min)	MK2-/- control	MK2-/- LPS (360 min)	MK2/3-/- control	MK2/3-/- LPS (360 min)
1	Il19	211.93	18553	0.20856	6002.1	0.34488	3662.2
2	Il6	174.21	1587.9	1.5993	1649.6	2.6913	848.7
3	Hdc	102.4	3748.8	6.0287	2341.5	2.0397	458.54
4	Il12b	149.48	5607.3	2.2737	3684.8	1.1426	2510.9
5	Ifnb1	47.273	13024	36.469	1105.1	32.883	2346.1
6	Cxcl3	56.671	6948.4	21.702	20335	74.04	1559
7	Shisa3	140.72	1983.1	0.51681	14200	6.7838	3866.5
8	Cxcl1	31.464	1759.5	7.532	7023	22.532	2320.5
9	Cxcl9	133.98	2514	7.6434	4029.3	5.5994	6245.6
10	Cd40	82.45	2299.5	3.2665	756.53	2.3781	527.99
11	Cd69	65.579	1852.1	8.8121	1434.6	14.513	664.83
12	Serpina3f	58.631	1146.1	40.315	473.43	47.63	2698.8
13	Csf3	66.752	3949	0.94675	4584.3	0.14079	848.22
14	Saa2	93.392	3767.8	12.016	636.96	0.14336	128.54
15	Fpr2	73.543	3024.5	8.4223	2659.7	46.281	1542.2
16	Socs3	74.706	242.85	8.0313	497.81	8.2632	97.103
17	Iigp1	81.984	1466.7	11.879	1238.7	20.486	1861.8
18	Niacr1	51.835	1598.1	7.0186	645.16	16.323	1268.1
19	Il10	24.222	2161.9	4.2986	1241.9	13.194	589.42
20	Trim30c	45.532	567.7	8.7288	795.42	9.9004	563.41
21	Lcn2	65.096	1389	11.147	1124.6	7.8327	913.27
22	Tnf	20.63	4601.7	25.962	1330.8	17.324	1081.5
23	Serpina3g	46.936	927.32	5.7291	850.61	3.753	658.83
24	Csf2	5.8216	11176	5.1893	10419	3.1944	1414.4
25	Saa3	148.33	2061.4	5.43	1728.4	7.5455	974.42
26	Lhx2	51.848	2135.8	9.215	1563.6	1.2287	2212.4
27	Mmp13	96.516	689.87	6.3503	875.02	7.3393	1403.5
28	Usp18	48.935	103.76	15.045	523.39	31.153	98.658
29	AW112010	81.45	994.6	39.234	577.7	23.989	451.1
30	Gbp2	66.468	306.99	17.133	427.3	35.374	780.97
31	Saa1	114	1808.9	2.8732	1565.2	8.7381	978.74
32	Slc28a2	50.677	1133.7	16.254	253.21	17.217	456.57
33	D730047E02Rik	68.399	672.48	45.262	2118.6	51.496	2049.5
34	Socs1	51.773	577.99	13.233	539.19	10.852	550.84
35	Gm14085	45.514	516.54	14.296	223.51	10.472	389.46
36	Ptges	59.949	1600	22.94	1379.7	29.372	582.85
37	Tnfsf10	35.092	1191.5	16.744	621.53	18.31	1040
38	Mmp25	84.085	945.9	6.4207	1109.3	33.937	345.21
39	Gm9706	51.492	146.6	3.946	176.37	35.305	616.83
40	Ms4a4c	47.531	803.01	38.009	1047.9	62.737	1456.8
41	Steap4	8.4312	2029.3	2.1701	298.03	0.25745	360.56
42	Il27	19.877	1203.8	18.947	1006.1	4.6343	597.44
43	Gm10522	30.084	1159.1	1.767	848.04	0.17598	208.33
44	Ifit2	43.034	573.22	15.291	645.87	66.218	890.35
45	Oasl1	63.82	267.9	6.2997	312.51	23.231	140.3
46	Batf	40.747	212.7	9.0184	485.03	10.141	667.03
47	Cd200	68.048	383	15.749	2864.8	9.0851	5275.8
48	Isg15	43.811	213.29	9.3836	414.2	30.249	338.04
49	LOC100503637	29.592	607.75	7.4867	423.71	11.487	362.17
50	Pydc3	38.438	725.35	2.4801	35.933	9.492	488.31
51	Gm4951	49.629	1077.6	16.92	703.95	37.729	1505.1
52	Ptx3	117.6	2364.4	15.381	602.47	25.863	457.43
53	LOC100503337	81.789	989.76	14.69	826.29	8.4393	317.31
54	Ccnd2	59.822	446.56	5.4294	340.26	9.7771	229.89
55	Gbp4	52.99	140.88	22.103	539.46	26.207	1209.8
56	Tnfsf15	33.833	516.9	7.9205	2601.9	7.8792	2522.5
57	Ms4a4b	35.627	354.35	32.43	215.33	51.185	1394.4
58	Ccl17	49.84	3458.8	15.874	5299.8	39.371	369.51
59	Upp1	42.066	486.17	3.7422	507.58	2.7214	378.96
60	Plat	81.678	543.86	9.2609	1401.1	8.9019	1313.2
61	U90926	61.559	1615.4	1.7038	2424.7	2.4203	407.93
62	Pfkfb3	40.992	788.99	8.3127	704.23	8.9595	132.33
63	Lipg	52.247	817.17	30.082	262.73	26.289	212.81
64	Rnd1	30.994	751.08	7.1987	706.03	8.3324	85.091
65	Ifi47	39.69	194.67	17.157	255.59	36.867	192.34
66	Herc6	11.437	704.11	4.6437	171.4	7.136	237.78
67	Apol9b	38.527	464.41	3.27	387.05	8.8283	125.04
68	Il1f9	25.015	2778.4	13.65	320.48	12.425	120.23
69	Adora2b	25.479	839.85	1.7476	325.96	10.26	80.004
70	Trim30b	19.641	401.16	22.871	380.65	17.818	211.66
71	Enpp4	17.675	76.56	27.002	421.23	6.343	245.73
72	Adhfe1	8.3498	401.4	36.779	841.71	5.9544	533.01
73	Gch1	15.076	135.59	6.1572	102.78	20.302	113.61
74	Phf11	36.428	363.01	8.8937	211.31	25.572	345.1
75	Aqp9	51.091	1288.8	4.7676	498.16	0.17034	184.94
76	Atp10a	33.548	213.48	12.015	406.65	7.738	610.95
77	D14Ertd668e	34.957	98.166	8.5581	336.56	37.057	451.27
78	Ccrl2	22.621	110.16	9.554	228.86	21.252	736.23
79	Lta	19.654	584.1	6.4534	2136.7	98.122	525.81
80	Cish	40.523	605.25	9.9333	731.72	4.482	236.33
81	Plekha4	27.229	254.7	10.82	421.57	5.5876	514.57
82	Slc7a2	35.601	149.16	26.175	798.03	16.338	180.4
83	Slamf7	33.967	422.08	9.568	267.31	27.351	153.53
84	LOC100417829	31.555	288.7	4.3985	182.59	15.707	1398
85	Slc7a11	61.392	262.45	27.557	926.03	49.516	99.193
86	AA467197	46.129	131.21	29.802	138.06	32.914	186.55
87	Il17rd	63.023	402.98	3.7892	508.01	20.777	226.8
88	Ppef2	46.026	425.37	13.201	391.01	15.125	123.04
89	Serpinb2	124.83	1426	1.2012	712.61	1.8259	172.3
90	4933432I03Rik	30.875	592.28	27.863	909.52	8.8354	722.1
91	Igtp	16.167	223.21	6.0877	130.05	17.628	96.023
92	Sdc4	19.395	222.16	89.522	3179.7	352	3845.6
93	Fcgr2b	26.314	714.57	37.463	509.05	41.274	153.29
94	Nod1	17.634	153.52	2.7531	133.8	3.4125	106.39
95	Fgl2	26.907	803.61	22.355	330.46	20.351	503.39
96	BC006779	15.96	325.44	22.722	78.65	27.663	227.92
97	1190003J15Rik	13.559	582.61	11.661	123.73	8.6714	102.3
98	Btla	63.596	544.66	90.375	4809.4	116.29	9062.7
99	A430084P05Rik	22.651	876.25	27.126	143.01	21.513	681.99
100	Gm10851	29.503	260.71	48.768	127.43	45.923	47.034
101	1200009I06Rik	11.476	383.62	8.1609	258.19	7.2458	198.38
102	Gm14047	8.6817	86.094	187.5	7216.7	16.27	3082.5
103	Clec4e	37.38	146.82	26.096	370.15	55.97	291.8
104	Sele	4.0044	1883.4	2.834	850.04	16.353	4987.9
105	Ier3	22.803	348.86	13.093	118.51	22.526	105.6
106	Gbp9	20.201	23.392	6.9488	154.5	19.307	207.23
107	Gda	24.323	218.17	22.055	275.83	5.8059	155.36
108	Lag3	10.287	110.08	18.531	1128.4	12.975	1424.2
109	Tiparp	10.713	171.52	11.489	247.72	21.059	168.6
110	Apol9a	24.514	96.592	2.4525	215.91	8.0084	125.42
111	Tslp	49.469	558.91	22.294	1009.2	43.928	312.18
112	Gnb4	22.877	137.07	11.203	217.41	19.151	255.18
113	Arid5a	25.079	65.576	5.7184	149.63	35.149	167.91
114	Tnfaip6	75.887	122.71	8.9318	113.2	28.753	111.38
115	Kdm5b	6.7768	511.16	23.759	160.34	2.2147	303.05
116	Rab11fip1	20.609	268.41	10.758	363.94	4.6427	334.32
117	Tmem2	27.72	130.03	8.1247	67.907	10.616	183.71
118	Lrrc4	26.964	912.29	31.388	951.38	283	1970.1
119	Fpr-rs6	39.616	498.73	15.596	160.2	10.739	401.4
120	Ddx60	9.3512	347.39	13.252	76.733	11.063	467.57
121	Il4ra	13.691	643.48	4.9236	114.68	1.0731	25.392
122	Dusp16	8.4721	85.536	12.164	152.36	7.0059	103.99
123	Il23r	4.4089	272.03	2.3012	314.58	1.1987	70.789
124	Trp53i11	23.277	274.89	24.253	95.938	14.061	198.34
125	Hp	29.116	835.32	18.324	120.52	7.3811	47.612
126	Sytl3	69.272	1030.9	15.305	417.67	122.74	3399.2
127	5730508B09Rik	16.346	27.94	3.2813	92.878	17.784	85.423
128	Nt5c3	14.073	168.08	8.7608	118.62	9.6616	38.523
129	Tgtp1	20.926	150.04	59.852	252.33	1.1778	300.13
130	Fcgr4	25.554	82.849	49.563	129.82	58.322	419.16
131	Ehd1	26.403	85.098	21.885	71.959	20.3	128.33
132	Ddx58	8.0032	20.054	16.401	33.412	21.139	43.856
133	LOC668917	16.265	21.232	12.269	84.434	1.3468	606.93
134	Rhou	61.801	482.81	7.962	272.89	14.86	41.226
135	Gm614	21.864	694.63	41.556	252.11	5.0358	138.91
136	H2-M2	60.439	375.25	37.235	795.64	487.92	1786.6
137	Rapgef2	5.2663	364.17	12.98	215.07	8.5049	308.68
138	Hivep2	13.047	170.2	11.705	205.85	6.9972	128.13
139	Fgl1	42.704	196.96	29.711	1421.7	25.471	1308.2
140	Gpr31c	39.903	68.334	11.211	278.83	9.5813	660.12
141	Dusp1	13.41	204.5	15.71	207.59	18.164	84.444
142	Pdpn	48.376	491.5	8.9061	541.13	16.649	161.01
143	Csprs	17.01	249.79	19.807	72.236	13.967	291.96
144	Nox1	23.563	295.86	0.99321	177.52	1.8296	82.711
145	Tnfaip2	11.447	266.79	23.064	55.567	15.022	135.4
146	S100a8	42.251	702.48	15.907	186.97	111.73	91.985
147	Map3k8	12.473	76.149	10.75	155.12	14.565	70.418
148	Slc39a14	21.314	119.48	13.009	126.36	5.532	33.85
149	Nudt17	56.484	248.07	5.2207	672.51	43.711	893.06
150	Zc3h12a	6.8857	330.15	10.71	23.84	4.9318	51.945
151	I830077J02Rik	12.368	149.02	44.012	54.552	12.393	196.35
152	Rtn1	17.621	181.67	31.739	485.04	41.775	136.94
153	Ebi3	25.809	56.178	8.6851	70.286	2.2388	132.6
154	LOC546061	9.6272	142.16	8.6639	72.072	16.475	104.73
155	Plagl2	16.289	121.73	7.2467	102.68	2.1198	81.152
156	Zeb1	28.132	174.83	19.72	58.147	1.9079	164.42
157	Gbp11	30.299	140.42	18.185	69.632	20.475	475.71
158	Slc25a22	11.509	108.17	9.7093	17.126	1.2902	265.66
159	Cd247	12.994	140.62	18.338	502.56	37.48	115.8
160	Atic	18.243	186.33	8.0114	290.07	15.965	98.493
161	Procr	35.622	422.41	10.467	421.01	32.423	710.43
162	Fdxacb1	13.821	52.891	10.266	65.269	5.9707	592.91
163	Flrt3	59.35	475.72	8.3682	467.45	32.603	211.42
164	Tap1	14.43	73.716	8.7526	87.661	10.828	58.728
165	Irf7	35.375	81.12	22.504	116.08	26.293	177.42
166	Ankrd33b	16.903	321.48	11.074	165.86	5.1027	55.383
167	Rcl1	13.468	146.56	6.5551	132.26	3.0345	106.67
168	Il12a	4.0044	855.01	2.834	401.93	0.28225	5440.8
169	Atp8a1	16.461	6.4481	12.478	52.912	7.3858	546.2
170	Xaf1	14.576	26.007	19.465	138.96	34.88	139.39
171	Klf7	14.616	161.53	6.2136	150.79	5.3327	149.83
172	Golga7b	16.073	20.254	6.2618	71.361	12.696	582.74
173	Gm9883	7.8662	128.43	7.247	222.12	42.592	27.83
174	Nfkb2	10.808	42.139	19.141	83.318	3.2283	129.22
175	Mab21l3	21.333	248.88	13.854	590.51	7.4486	114.57
176	Pla2g4a	17.05	91.714	7.353	83.205	9.721	45.776
177	A130040M12Rik	34.959	115.25	26.384	93.42	13.147	154.19
178	Ext1	23.897	106.74	8.5614	39.408	1.5573	67.086
179	3930401B19Rik	39.783	98.146	25.769	71.238	10.406	145.24
180	Fam55c	11.464	437.6	25.435	333.52	6.4372	177.05
181	1100001G20Rik	34.872	603.93	16.689	261.5	38.112	67.038
182	Ripk2	25.658	291.81	4.5801	132.71	6.0559	131.49
183	Gm6907	12.794	94.015	8.7664	102.13	2.647	32.475
184	Dgat2	26.888	344.21	3.0831	173.15	1.0593	28.526
185	Tor1aip2	4.2924	54.933	6.9771	70.641	12.223	25.647
186	9130017N09Rik	8.9902	155.08	23.713	1189.5	238	129.12
187	Ddx4	13.721	207.24	14.576	84.559	4.3616	147.33
188	Bcl2l15	6.1769	504.03	2.6543	202.23	29.363	96.608
189	Aldh1b1	14.791	101.07	9.1954	140.82	2.6494	201.26
190	Ttll2	22.38	139.34	18.207	449.89	26.892	916.35
191	Naa25	12.019	120.03	8.1204	37.027	1.5052	54.051
192	Mtmr7	19.15	187.72	14.926	73.026	21.518	237.76
193	Magohb	12.039	110.53	12.718	90.088	2.3834	79.794
194	Spint2	12.718	132.63	17.298	439.55	0.86137	64.292
195	Art3	24.217	39.83	1.8862	103.38	0.18785	140.77
196	Tcstv3	13.035	76.33	32.577	174.33	29.692	374.84
197	4932415M13Rik	5.9906	237.64	20.244	52.064	13.475	521.16
198	Shbg	19.698	305.63	9.0629	81.546	26.427	22.299
199	Fst	80.486	572.37	4.0157	388.32	8.4893	459.56
200	Cx3cl1	41.369	484.25	11.063	449.77	21.467	102.66
201	Tmed5	20.318	197.17	11.119	80.053	7.2014	136.03
202	Oas1g	11.633	98.615	5.3587	66.149	11.288	113.36
203	Samsn1	14.181	285.11	29.711	58.554	17.705	87.534
204	Slc6a4	19.381	13.233	14.684	178.37	6.6175	44.042
205	Ms4a6b	19.653	341.12	21.736	218.62	30.571	232.89
206	Rel	13.072	213.7	6.5973	87.203	10.739	660.99
207	Gm4759	17.934	149.81	4.7608	114.47	20.948	311.98
208	Tmem171	16.971	352.02	23.781	128.38	19.426	160.26
209	Nfil3	5.35	112.09	24.386	132.35	1.6244	84.807
210	LOC100503357	13.948	77.603	18.022	63.11	4.8803	683.03
211	Macc1	44.03	971.77	63.247	1438.9	29.793	4607.3
212	Gm10649	19.63	431.86	46.293	188.6	139.27	305.9
213	Gm8369	15.946	138.66	36.386	90.569	19.5	330.13
214	Sod2	16.671	44.719	6.2618	53.908	12.773	32.794
215	G630030J09Rik	5.3112	210.82	2.6761	201.89	10.908	29.99
216	9030625A04Rik	14.366	264.95	10.282	77.462	3.2851	268.54
217	Ets2	34.09	127.35	20.331	57.648	23.608	16.647
218	Olfr1417	18.426	170.06	20.311	71.023	21.099	108.99
219	Zfp36	12.291	161.33	17.241	54.285	12.412	96.273
220	Mthfd2	33.754	169.48	21.425	113.92	30.732	95.941
221	Acsl1	8.6049	99.472	7.4031	304.92	8.2078	247.16
222	Gypc	22.177	96.493	31.051	122.65	29.202	147.46
223	AA960436	7.7778	46.088	1.66	62.268	7.1186	49.681
224	Nlrp3	4.4384	222.23	11.284	84.877	7.577	138.24
225	Trim21	7.8888	29.232	8.4103	112.06	11.619	73.518
226	AI447881	18.338	58.673	25.248	51.187	7.6325	67.143
227	Rin2	19.415	195.56	18.599	214.45	57.269	114.32
228	Gm1966	14.259	81.595	24.79	138.37	56.084	142.98
229	Tmem67	13.678	56.193	17.413	44.603	6.7338	50.038
230	Tnnt2	77.389	293.12	10.269	230.13	11.545	107.62
231	Unc93a	12.975	85.199	50.459	200.45	49.643	60.425
232	Ikbke	15.219	159.9	19.982	68.558	36.205	106.63
233	Ambp	20.512	254.87	20.696	103.37	17.964	81.905
234	LOC236220	16.935	30.508	26.336	108.75	14.16	295.34
235	Dusp5	47.371	360.58	14.41	169.61	34.471	232.56
236	Parp14	10.273	66.934	7.5318	51.543	19.113	44.392
237	Nmi	5.9935	39.573	9.5255	63.722	13.203	65.285
238	Gvin1	19.536	68.705	31.568	91.066	40.083	173.31
239	Gm10537	9.0466	183.24	10.538	111.93	2.8	111.16
240	Nrg4	27.059	229.25	17.437	70.531	8.488	85.022
241	Etnk2	16.453	213.34	8.1008	23.377	9.9169	29.167
242	Cd83	45.163	481.52	43.31	173.42	25.65	166.97
243	Rln3	16.485	159.07	7.1801	127.1	4.6587	106.23
244	Clec2d	8.6628	211.57	16.98	77.968	9.9451	86.901
245	Mfsd7a	9.1338	109.52	14.605	128.03	4.1835	48.523
246	Trim12c	11.897	20.709	17.667	43.685	22.067	52.308
247	Col27a1	25.954	137.53	21.221	316.95	16.818	145.95
248	N4bp1	8.5473	84.638	9.5008	64.556	10.737	39.973
249	Txlnb	34.962	114.66	9.8183	334.39	15.252	132.67
250	Aida	7.1493	42.889	14.125	88.501	9.6323	67.697
251	Etv6	8.4105	37.423	6.7139	103.16	9.185	83.958
252	Hopx	15.949	345.82	28.888	265.23	19.29	351.06
253	Flnb	62.466	25.548	6.9191	71.092	18.01	175.37
254	Iigp1b	4.0044	126.93	27.592	41.123	0.28225	383.08
255	Lass6	2.693	26.371	8.9135	100.44	10.087	166.48
256	St3gal1	14.591	88.12	22.008	49.651	18.729	166.97
257	D16Ertd472e	22.799	208.87	16.7	173.95	5.4918	75.555
258	Gm9789	14.23	158.95	16.902	102.47	29.227	136.87
259	Tnfrsf1b	12.281	36.606	6.1625	47.907	16.287	25.693
260	Papd7	20.857	150.11	11.618	77.502	13.518	90.417
261	Ppfia3	7.3818	69.741	11.476	236.78	11.148	194.5
262	B430306N03Rik	12.873	156.11	19.134	80.278	17.388	193.37
263	Clic4	10.266	22.696	8.9988	56.974	9.2436	16.691
264	Cebpd	14.706	80.464	16.097	62.812	23.426	34.001
265	Clcf1	38.726	196.51	9.8814	130.11	0.92135	363.58
266	Lrrc8c	18.383	56.129	10.138	19.331	10.81	57.335
267	Arhgef3	13.965	150.19	24.435	123.71	5.5716	37.138
268	Fam49a	8.3574	40.924	7.087	67.549	27.055	56.853
269	Stard7	17.029	182.38	14.066	61.538	9.2383	44.867
270	Olfr832	4.0044	295.9	78.294	78.35	31.028	190.92
271	4732419C18Rik	5.9328	382.95	7.8374	58.977	1.7171	12.661
272	Elavl4	14.351	25.949	6.3487	64.916	5.3842	396.32
273	Areg	5.3108	247.06	2.6827	1168.2	0.26717	63.786
274	Gm5483	51.857	511.18	14.814	159.37	0.14083	24.77
275	Ccr9	10.084	83.325	10.757	70.777	30.373	88.765
276	Tmem39a	7.1567	169.87	9.6166	169.83	3.766	214.35
277	Scube3	57.262	190.2	6.6782	203.81	27.183	74.118
278	Stk40	9.1234	134.47	14.316	14.547	4.8841	37.977
279	Epb4.1l4b	12.488	370.91	6.101	156.45	3.8808	49.821
280	Gja1	81.478	216.26	9.6622	65.811	15.599	33.737
281	Tank	11.315	41.458	4.1457	44.147	10.323	28.775
282	Ncoa7	3.0718	77.721	16.175	26.575	8.4336	70.3
283	Casp7	14.863	56.841	16.885	67.279	7.5499	63.662
284	Tyms	8.5721	70.323	8.9155	45.738	3.9803	126.31
285	Pml	6.1337	32.324	9.15	67.449	5.1402	39.238
286	Gm5544	29.409	56.073	37.747	102.39	134.82	28.985
287	Ms4a6c	19.146	78.555	23.316	58.72	27.719	74.753
288	Prl6a1	14.424	61.114	8.5646	180.46	27.896	106.79
289	Stard5	6.3369	54.34	15.217	35.986	9.871	46.032
290	B3gnt2	13.15	43.83	9.3838	54.244	17.928	39.355
291	Prm1	31.047	64.771	11.899	83.126	28.032	256.59
292	Calcrl	17.221	36.174	9.056	38.061	13.902	15.763
293	Rnf213	17.652	52.505	11.424	94.261	26.549	154.05
294	Adora3	16.163	404.11	7.8138	53.943	4.8294	31.699
295	Ednrb	26.663	312.95	24.727	117.83	33.313	25.762
296	Pard6g	30.662	51.477	9.0795	47.626	14.156	130.96
297	Alpk2	4.0044	102.97	2.834	172.22	0.28224	52.378
298	Pax3	18.059	51.994	30.908	61.05	4.7087	70.834
299	Fam82a2	10.538	67.08	15.024	89.067	2.7238	57.076
300	Dtx2	6.8824	30.315	2.8938	69.681	4.4849	65.82
301	Cd86	10.142	176.63	19.077	202.87	15.413	219.77
302	Parp10	21.21	36.191	11.499	38.868	8.5372	33.355
303	9930111J21Rik1	9.1176	66.909	14.053	72.259	11.489	40.216
304	4930420K17Rik	9.5764	102.08	11.303	120.82	8.6661	45.034
305	Rbpms	33.833	95.059	9.6684	98.806	5.6948	32.145
306	Srgn	14.187	22.271	28.782	27.074	20.222	58.96
307	D2Bwg0886e	13.327	23.471	1.2192	46.076	6.713	266.16
308	Tha1	10.734	49.882	11.017	60.981	15.89	22.874
309	Kcnn3	14.638	173.48	8.0165	54.37	17.487	15.158
310	Tbrg4	3.2668	50.524	19.342	17.07	9.8762	132.24
311	Lphn2	44.053	132.47	10.016	73.779	41.998	100.82
312	Osgin2	11.122	292.12	10.304	63.131	14.105	65.095
313	Ccdc25	8.334	110.65	16.11	95.4	6.103	64.402
314	Zfp599	28.252	132.04	17.361	375.76	43.987	0.77999
315	Gcnt2	19.361	3.6761	21.43	65.982	14.911	58.506
316	BC147527	8.737	97.271	24.227	109.31	26.592	139.94
317	Krtap16-10	15.737	120.98	13.928	17.706	10.874	391.36
318	Rab20	29.954	105.92	13.744	73.555	19.95	128.88
319	Ppa1	23.54	110.18	9.095	29.021	5.4773	40.561
320	Tpst1	3.5772	88.74	19.528	21.082	2.4647	128.03
321	Camta1	4.0044	308.45	2.834	140.4	0.28225	79.923
322	Bcl3	9.0275	57.953	9.8472	64.734	9.5009	49.94
323	Ms4a6d	4.2531	42.664	25.967	81.968	24.716	141.01
324	Gstt1	8.8926	70.362	13.263	110.07	20.726	35.155
325	Pnp	11.188	17.619	10.489	16.046	9.2322	9.2232
326	Stat2	9.5388	85.641	17.825	83.107	25.315	15.438
327	Tlr1	20.404	83.754	13.956	57.976	50.142	144.57
328	Kdm4a	12.79	31.657	2.5075	137.13	2.8697	124.64
329	Lck	11.43	30.815	9.5678	130.24	6.4417	687.18
330	Mcoln2	18.02	225.9	15.268	145.27	33.857	49.652
331	Snx10	5.2651	32.404	7.1187	42.641	4.7251	10.609
332	Mtdh	6.8812	26.095	9.3625	56.78	11.773	95.917
333	Ggct	12.17	47.345	15.194	10.312	2.9208	48.138
334	Prokr1	9.8568	242.34	53.532	57.277	18.664	0.32243
335	Gfpt2	73.347	43.752	30.903	49.499	56.575	81.401
336	Rnf19b	8.5276	106.26	6.088	155.85	1.5255	78.396
337	Gas7	25.828	191.86	20.291	209.66	29.055	74.803
338	Maff	25.071	32.268	10.258	127.76	9.7368	41.105
339	Fscn1	45.427	91.982	6.5174	336.45	17.524	325.49
340	Gna13	11.702	98.516	6.9894	125.67	5.5278	85.336
341	Glipr2	39.688	43.881	8.6372	14.571	18.198	104.48
342	Wars	8.8534	43.25	3.4488	27.901	4.2668	63.921
343	Flt1	29.034	191.89	8.4645	78.592	3.9617	38.902
344	Ppm1k	11.348	137.53	12.993	31.696	6.2291	70.945
345	Spink2	50.711	104.2	32.547	56.833	15.587	108.62
346	Osm	9.2531	61.914	3.6697	50.058	6.762	179.79
347	Tagap1	10.781	89.9	13.829	58.406	5.5768	47.648
348	Pou3f1	7.5129	222.62	13.52	200.67	8.29	224.01
349	Slfn9	27.93	38.402	22.167	149.07	13.803	313.23
350	Phactr1	20.287	73.128	30.721	59.106	37.063	43.551
351	Pdss1	10.939	70.257	5.4972	57.455	5.6722	34.401
352	Gm10791	29.275	207.95	27.476	29.178	9.225	125.96
353	Sco1	12.957	108.66	16.695	113.7	5.7408	42.407
354	Slamf8	32.194	36.12	31.96	180.21	220.28	405.09
355	Bco2	9.395	66.982	11.239	102.49	6.0206	191.45
356	Trem3	27.301	123.17	19.123	245.71	10.501	58.062
357	1700054O13Rik	12.728	29.882	16.34	534.59	6.3657	596.38
358	Carhsp1	15.337	22.959	2.9502	59.102	10.349	27.736
359	Lsm14a	10.162	2.7623	4.835	40.248	5.6823	202.79
360	Tcfec	11.201	176.64	24.473	148.3	20.37	81.63
361	Aff1	19.303	155.64	4.0037	82.6	16.365	28.981
362	Slc7a5	62.585	186.77	26.847	101.24	40.085	63.549
363	Zfp459	34.867	353.46	19.235	50.995	17.469	4.8311
364	Ddit4	54.366	167.17	10.874	64.585	17.771	21.061
365	Insl6	17.21	49.997	12.89	32.582	13.013	37.686
366	St7	15.46	40.325	6.9875	138.6	4.8098	57.978
367	Itln1	4.0044	66.788	85.397	109.83	2.4353	4.1469
368	Htra4	22.885	79.221	32.77	704.55	30.171	1869
369	Pnpt1	3.1993	19.594	6.8625	22.741	2.2338	31.258
370	Slc7a7	17.142	109.86	12.083	68.11	19.462	33.847
371	C1ql2	11.533	133.55	12.659	10.758	6.0655	215.63
372	4921513D23Rik	4.3386	18.699	9.6419	30.227	9.4309	76.22
373	Chrna5	19.929	166.28	54.603	31.564	139.11	256.89
374	Arg2	31.076	260.62	17.341	120.83	15.118	21.247
375	Vasp	11.934	42.912	19.066	32.524	8.6892	43.265
376	Pttg1	12.308	11.744	4.5953	32.55	0.45007	30.22
377	Hoxb5	40.267	35.398	14.903	50.744	25.433	65.271
378	Sgk3	4.8771	29.895	0.85463	13.975	11.821	20.203
379	Olfr187	11.963	39.663	6.1345	4.807	8.2743	285.27
380	Rin3	8.2947	42.956	18.507	128.69	2.687	120.74
381	Prkx	8.9021	60.174	4.5056	62.065	14.843	56.377
382	Hoxd13	18.709	75.382	8.1028	41.802	14.535	474.41
383	Fhod3	40.158	330.3	12.426	209.56	19.555	51.11
384	Pfkp	9.1454	67.491	10.481	56.861	11.733	52.877
385	1190002H23Rik	20.67	20.008	9.9488	55.291	10.263	215.62
386	Gm3367	23.29	128.11	13.684	215.04	10.987	399.95
387	Osta	4.1058	130.53	2.5397	102.36	5.813	20.038
388	Olfr560	11.001	92.5	1.1446	92.172	6.9395	124.87
389	Tor1aip1	9.6333	41.687	5.6593	44.497	8.0231	82.188
390	Tagap	14.088	65.338	17.857	40.698	4.1309	147.63
391	Src	13.062	35.688	9.5249	52.268	12.432	38.465
392	Pik3r5	13.316	24.075	20.232	43.583	21.088	22.735
393	Lnpep	5.0548	28.932	12.922	68.038	10.136	58.503
394	Paqr5	10.649	55.715	6.2629	16.392	7.2953	124.78
395	Lrrc25	4.8555	39.648	19.641	55.838	13.448	28.459
396	Sbno2	7.65	23.633	13.578	57.387	6.1829	31.751
397	Fam160a1	20.612	140.35	5.5244	57.154	24.485	54.075
398	Pilra	15.744	128.21	30.921	148.38	71.124	84.932
399	Gm10404	7.7248	26.452	11.539	25.837	7.7639	61.206
400	Ido1	15.831	85.325	2.4555	2.1834	161.45	74.802
401	Tmem161a	6.0455	31.671	7.1836	23.937	25.249	308.86
402	BC013712	4.8279	29.191	14.81	52.148	15.672	50.995
403	Piwil4	13.418	11.192	11.446	62.336	5.513	24.634
404	Cebpb	6.3525	23.402	16.916	45.857	18.84	30.63
405	Dbnl	6.3167	15.433	11.801	22.303	10.256	22.069
406	Oas1f	9.836	84.977	7.9686	23.391	15.378	54.07
407	Dgkh	1.6971	8.9371	27.875	59.057	4.0984	73.225
408	1700047I17Rik2	13.594	67.348	7.6033	26.328	12.208	96.254
409	Fosl2	14.817	105.03	11.705	49.051	9.6609	17.93
410	1600014C10Rik	6.8582	54.526	12.077	31.162	7.6345	36.455
411	2400003C14Rik	7.5671	36.124	10.19	20.824	1.0861	22.596
412	Mmp28	6.2915	117.95	9.0648	46.136	4.1203	67.052
413	Gm2701	7.0629	154.95	7.3235	80.343	20.617	128.08
414	5730528L13Rik	23.76	57.338	17.873	99.279	21.706	55.179
415	Col11a2	4.4165	66.339	3.308	23.164	5.0967	25.081
416	Fcrlb	28.66	141.68	22.654	15.852	48.015	49.503
417	Mcmbp	6.0849	57.712	6.2824	66.412	2.2107	43.331
418	Itgb6	16.001	121.65	4.7654	92.148	23.668	34.714
419	4933404M02Rik	7.5935	106.26	17.337	63.471	32.907	58.218
420	Irak3	5.3761	117.8	9.075	149.5	6.707	56.532
421	Tmem170b	5.598	95.551	13.968	45.81	1.6316	18.73
422	A630012P03Rik	19.661	7.8118	1.8005	30.276	33.686	54.676
423	Tlr6	4.3348	55.043	9.4733	30.022	2.246	56.19
424	Prkag3	18.935	44.063	2.1172	82.25	13.83	98.737
425	Wdr43	14.181	34.406	4.0408	31.552	8.3386	24.325
426	Slc2a1	17.542	122.92	10.763	102.27	11.15	27.34
427	Ifrd1	14.294	35.061	11.756	56.874	3.7391	106.51
428	Bcl2l1	32.212	56.88	17.483	15.295	36.519	20.368
429	C1ra	6.378	69.775	12.113	39.683	8.2016	48.641
430	A630001G21Rik	8.3334	74.205	11.21	42.903	8.6302	24.81
431	A530064D06Rik	11.603	70.509	10.004	54.47	8.6648	108.06
432	3110003A17Rik	4.1856	11.803	8.02	37.763	1.8908	26.126
433	Psme2	9.3768	19.672	5.1509	21.604	12.258	42.476
434	Gm10414	43.772	137.38	44.829	88.189	7.696	42.879
435	D17Wsu92e	4.0255	31.096	6.6331	22.627	15.856	56.003
436	Fam133b	8.7527	148.74	6.8892	73.794	8.9385	160.49
437	Sell	15.949	182.94	22.83	132.16	8.9542	452.22
438	Ptprj	7.7019	27.057	10.509	24.207	10.027	15.712
439	Sept11	25.908	38.23	4.6486	52.891	9.3335	36.879
440	Wdr16	31.652	20.126	63.134	167.22	87.047	145.43
441	Gm5712	10.454	126.8	23.509	23.867	48.463	44.03
442	Golga3	7.394	9.2434	3.046	23.533	1.6765	20.228
443	Lnx1	23.584	110.21	28.5	15.845	61.174	70.202
444	Irak2	6.1751	45.868	3.7239	27.907	5.6582	37.045
445	2810408A11Rik	10.242	96.06	6.7468	43.669	6.9323	48.855
446	Znfx1	9.716	13.633	7.4314	23.868	22.141	28.194
447	Trim36	13.973	72.152	12.713	144.72	15.035	127.71
448	Ranbp2	4.6412	30.615	7.5169	27.224	3.2053	35.353
449	Sbds	5.5562	75.456	19.275	67.786	5.9812	198.21
450	Pvr	17.797	30.062	6.1677	64.403	7.8264	151.12
451	2210403K04Rik	11.142	49.413	10.557	64.417	11.29	120.43
452	Snx2	11.54	27.515	8.6745	26.652	24.289	37.603
453	2200002D01Rik	42.345	135.19	4.8338	89.22	15.381	52.319
454	Casz1	12.645	138.59	25.871	137.81	14.793	1220.8
455	Odz4	42.043	237.14	93.778	44.489	20.911	74.576
456	Gm12592	8.2767	38.226	16.456	55.218	42.865	112.68
457	Ccdc50	6.6097	143.68	31.85	50.061	12.523	106.79
458	Hck	3.0417	16.94	8.1687	12.543	7.5531	18.435
459	Sypl2	5.9078	42.787	14.696	41.085	17.086	82.12
460	Etv2	8.4066	124.05	13.254	516.3	18.7	15.54
461	Yipf2	9.5118	20.702	9.5021	20.208	8.8782	204.25
462	Wdr37	4.8508	106.18	8.9423	40.112	0.3544	18.23
463	Gm5039	11.283	44.896	7.2565	14.171	14.378	96.803
464	Ms4a8a	11.376	169.98	33.645	54.274	0.71762	0.97763
465	Rilpl1	7.8742	136.71	11.631	61.845	5.9438	35.253
466	Sprr2e	18.696	120.74	17.282	71.692	54.076	157.14
467	Arl5c	24.848	88.615	19.131	75.998	10.332	103.26
468	Ccl9	17.163	17.375	25.614	34.619	42.278	27.661
469	Rnf135	5.0802	28.565	7.9593	30.14	2.1904	18.224
470	Trim12a	7.5543	10.365	10.363	24.443	9.5933	16.196
471	Dcun1d3	9.1547	114.86	5.4993	124.48	27.298	11.581
472	Zfp11	4.1512	101.89	3.8619	23.01	6.583	57.997
473	BC100530	30.34	173.8	11.659	70.15	10.687	8.8724
474	Trim26	9.7685	29.4	8.4425	34.368	4.3861	5.6684
475	LOC100046147	5.1746	29.43	15.581	41.866	12.663	58.753
476	Ccdc86	10.839	38	18.293	22.713	10.292	13.198
477	Tmtc2	6.8633	111.98	23.953	383.87	20.668	310.25
478	Dck	16.068	5.3308	18.267	17.403	2.8211	50.266
