# Supplementary material for: Cooperative and distinct functions of MK2 and MK3 in the regulation of the macrophage transcriptional response to lipopolysaccharide
Source: Sci Rep. 2019 Jul 30;9:11021. doi: 10.1038/s41598-019-46791-8 (PMC6667695; doi:10.1038/s41598-019-46791-8)
Supplement: Supplementary file 3 — Supplemental figure 3 [file 41598_2019_46791_MOESM3_ESM.xlsx]

## Sheet: supplemental_figure_3A
Gene	wt vs. MK2-/-	wt vs. MK2/3-/-	MK2-/- vs. MK2/3-/-		Gene	wt vs. MK2-/-	wt vs. MK2/3-/-	MK2-/- vs. MK2/3-/-
Ifnb1	1	1	-1		Rffl	-1	-1	0			Relative mRNA expression level:
Cxcl1	1	1	1		Rcor2	1	1	0				> 20 % up
Il1a	1	1	1		Ppm1k	1	0	-1				< 20 % up/down
Cxcl10	0	-1	-1		Rcan1	0	-1	0				> 20 % down
Cxcl2	1	1	1		Ifna12	1	1	-1
Cxcl3	-1	1	1		Rbpj	0	-1	-1
Il1b	0	1	1		Tagap	-1	-1	-1
Csf2	-1	1	1		Unc93a	-1	0	1
Ccl12	1	-1	-1		Igsf9	-1	-1	-1
Socs1	0	-1	-1		Itga5	0	0	0
Gem	-1	-1	-1		A130078K24Rik	-1	-1	-1
Il23a	0	1	1		Gm505	1	1	0
Mx2	0	-1	-1		Eif4e	1	1	1
Gm13889	-1	-1	0		Dnajb2	-1	-1	0
Marcksl1	0	-1	-1		1700109H08Rik	-1	-1	1
Il2	1	1	1		Ifrd1	1	1	0
Ccrl2	-1	-1	-1		Rbm33	1	1	1
Il10	1	1	1		Dusp4	0	1	1
Gm14047	-1	-1	1		Pdpn	1	1	1
Slc7a11	-1	0	1		Tnfsf18	-1	-1	-1
Sdc4	-1	-1	-1		Phxr4	-1	-1	-1
Mab21l3	-1	-1	-1		Itpkc	0	-1	-1
4933432I03Rik	-1	-1	1		Arg2	-1	-1	0
Adora2b	1	1	1		B3gnt2	0	-1	-1
Tcfec	-1	-1	0		Cdk12	-1	-1	-1
Tmem200b	-1	0	1		Itpka	-1	-1	-1
Mmp10	1	1	1		4833422F24Rik	1	1	1
Ednrb	-1	1	1		Mobkl2c	-1	-1	-1
Il33	-1	-1	-1		Rasgef1b	-1	-1	0
Nod2	0	0	0		Zfp296	0	-1	-1
Rel	0	0	1		Baz1a	0	-1	-1
Serpinb2	1	1	1
Oaf	0	1	1
Flrt3	0	1	1
5730559C18Rik	-1	0	1
Nfkbie	0	0	1
Ppp1r15a	0	-1	-1
Fam55c	-1	0	1
Htra4	-1	-1	-1
Bcl2l15	1	1	1
Etnk2	1	1	0
Plekha4	-1	-1	-1
Nipal1	0	1	1
Foxp4	-1	-1	0
Tnip3	-1	-1	-1
Hamp	0	-1	-1
Cd83	-1	-1	-1
Herc6	1	0	-1
Klf7	-1	-1	0
4933439G12Rik	0	1	1
Shbg	1	1	1
Cav1	0	1	1
Fabp6	0	1	1
Pard6g	-1	0	1
Pydc3	1	1	-1
Plscr1	-1	-1	0
Cdkn1a	0	-1	-1
2500002B13Rik	0	1	1
Dusp16	0	-1	-1
Adhfe1	-1	-1	1
Plaur	1	0	-1
Gpr4	0	1	1
Trim13	0	1	1
3930401B19Rik	0	1	1
Csf3	1	1	-1
F930015N05Rik	-1	-1	-1
Cd44	-1	-1	0
5830432E09Rik	0	1	1
Phldb1	-1	-1	0
Txk	1	1	1
Gpr132	0	-1	-1
Plagl1	-1	-1	-1
E230025N22Rik	0	1	1
Osgin2	1	1	0
Rnd3	0	-1	-1
Lag3	0	-1	-1
Cass4	-1	-1	0
Srgn	0	-1	0
F830208F22Rik	-1	-1	0
Slc16a10	1	1	0
1600029D21Rik	1	1	1
Nfil3	0	-1	-1
Arid5a	-1	-1	-1
4930469K13Rik	-1	-1	-1
Il1r1	1	1	1
Ier3	1	0	-1
Tmem39a	-1	-1	0
Ampd3	-1	-1	0
Pgf	1	1	0
Tagap1	-1	-1	-1
Cd59b	1	1	-1
Zswim4	-1	-1	-1
Fndc7	0	1	1
Nod1	1	-1	-1
Pcdh7	1	1	1
Pvrl2	-1	-1	-1
Ppap2b	1	1	1
Tmem27	-1	-1	1
Slc25a37	0	-1	0
AW061096	1	1	1

## Sheet: supplemental_figure_3B
Gene	wt vs. MK2-/-	wt vs. MK2/3-/-	MK2-/- vs. MK2/3-/-		Gene	wt vs. MK2-/-	wt vs. MK2/3-/-	MK2-/- vs. MK2/3-/-		Gene	wt vs. MK2-/-	wt vs. MK2/3-/-	MK2-/- vs. MK2/3-/-		Gene	wt vs. MK2-/-	wt vs. MK2/3-/-	MK2-/- vs. MK2/3-/-		Gene	wt vs. MK2-/-	wt vs. MK2/3-/-	MK2-/- vs. MK2/3-/-
Il19	1	1	1		1200009I06Rik	-1	0	1		Tmed5	1	0	-1		Cd86	-1	-1	-1		Tmem161a	1	-1	-1			Relative mRNA expression level:
Il6	0	-1	0		Gm14047	-1	-1	1		Oas1g	1	1	0		Parp10	1	1	0		BC013712	1	-1	-1				> 20 % up
Hdc	0	1	1		Clec4e	-1	-1	1		Samsn1	0	1	1		9930111J21Rik1	0	-1	-1		Piwil4	1	1	1				< 20 % up/down
Il12b	-1	-1	0		Sele	-1	-1	-1		Slc6a4	1	1	1		4930420K17Rik	0	-1	0		Cebpb	0	1	1				> 20 % down
Ifnb1	1	1	-1		Ier3	0	1	1		Ms4a6b	0	-1	-1		Rbpms	1	1	1		Dbnl	0	-1	0
Cxcl3	-1	1	1		Gbp9	0	-1	-1		Rel	1	-1	-1		Srgn	-1	-1	0		Oas1f	1	0	-1
Shisa3	-1	1	1		Gda	0	1	1		Gm4759	1	-1	-1		D2Bwg0886e	1	0	-1		Dgkh	0	-1	-1
Cxcl1	-1	1	1		Lag3	0	-1	-1		Tmem171	0	-1	-1		Tha1	1	1	1		1700047I17Rik2	-1	0	1
Cxcl9	0	-1	-1		Tiparp	0	1	1		Nfil3	0	1	1		Kcnn3	1	-1	-1		Fosl2	0	1	1
Cd40	0	-1	0		Apol9a	1	1	1		LOC100503357	1	0	-1		Tbrg4	1	0	-1		1600014C10Rik	0	-1	-1
Cd69	1	-1	-1		Tslp	-1	1	1		Macc1	-1	-1	1		Lphn2	0	1	1		2400003C14Rik	0	1	1
Serpina3f	1	-1	-1		Gnb4	-1	-1	-1		Gm10649	1	-1	-1		Osgin2	0	-1	-1		Mmp28	1	1	-1
Csf3	1	1	1		Arid5a	1	0	-1		Gm8369	0	-1	-1		Ccdc25	0	-1	-1		Gm2701	0	-1	-1
Saa2	1	1	1		Tnfaip6	1	1	0		Sod2	0	0	1		Zfp599	1	1	1		5730528L13Rik	1	1	1
Fpr2	-1	-1	0		Kdm5b	1	-1	-1		G630030J09Rik	1	1	1		Gcnt2	1	1	1		Col11a2	0	1	1
Socs3	1	1	0		Rab11fip1	-1	0	1		9030625A04Rik	-1	-1	-1		BC147527	0	-1	-1		Fcrlb	0	1	1
Iigp1	1	-1	-1		Tmem2	1	1	1		Ets2	0	0	1		Krtap16-10	1	-1	-1		Mcmbp	0	-1	-1
Niacr1	-1	0	1		Lrrc4	0	-1	-1		Olfr1417	1	0	-1		Rab20	-1	-1	0		Itgb6	1	1	1
Il10	1	1	1		Fpr-rs6	1	-1	-1		Zfp36	1	1	1		Ppa1	1	0	-1		4933404M02Rik	1	1	1
Trim30c	0	1	1		Ddx60	1	0	-1		Mthfd2	1	1	1		Tpst1	1	1	-1		Irak3	-1	1	1
Lcn2	1	1	1		Il4ra	1	1	1		Acsl1	-1	0	1		Camta1	-1	1	1		Tmem170b	1	1	1
Tnf	0	-1	-1		Dusp16	1	1	1		Gypc	0	-1	-1		Bcl3	1	1	1		A630012P03Rik	1	0	-1
Serpina3g	1	-1	-1		Il23r	1	1	0		AA960436	1	1	0		Ms4a6d	-1	-1	0		Tlr6	0	-1	-1
Csf2	-1	1	1		Trp53i11	0	1	1		Nlrp3	-1	-1	0		Gstt1	0	1	1		Prkag3	1	-1	-1
Saa3	0	1	1		Hp	1	1	1		Trim21	0	1	1		Pnp	0	0	0		Wdr43	1	1	0
Lhx2	1	-1	-1		Sytl3	-1	-1	-1		AI447881	1	1	-1		Stat2	-1	-1	0		Slc2a1	-1	1	1
Mmp13	-1	-1	0		5730508B09Rik	0	0	-1		Rin2	-1	-1	-1		Tlr1	-1	-1	0		Ifrd1	-1	-1	0
Usp18	1	1	0		Nt5c3	1	0	-1		Gm1966	-1	-1	0		Kdm4a	-1	0	1		Bcl2l1	0	0	0
AW112010	0	-1	-1		Tgtp1	1	-1	-1		Tmem67	1	0	-1		Lck	-1	-1	-1		C1ra	1	-1	-1
Gbp2	0	-1	0		Fcgr4	0	-1	-1		Tnnt2	1	1	1		Mcoln2	0	1	1		A630001G21Rik	-1	-1	-1
Saa1	0	1	1		Ehd1	-1	-1	0		Unc93a	0	-1	-1		Snx10	0	1	0		A530064D06Rik	1	1	-1
Slc28a2	1	1	0		Ddx58	0	1	0		Ikbke	-1	-1	0		Mtdh	-1	-1	0		3110003A17Rik	-1	0	1
D730047E02Rik	-1	-1	1		LOC668917	1	0	0		Ambp	1	1	1		Ggct	1	0	-1		Psme2	0	0	0
Socs1	0	1	1		Rhou	1	1	1		LOC236220	1	-1	-1		Prokr1	1	1	1		Gm10414	1	1	1
Gm14085	1	1	0		Gm614	0	-1	-1		Dusp5	0	-1	-1		Gfpt2	1	1	0		D17Wsu92e	-1	0	0
Ptges	-1	1	1		H2-M2	-1	-1	1		Parp14	0	0	0		Rnf19b	0	-1	-1		Fam133b	-1	-1	-1
Tnfsf10	1	0	-1		Rapgef2	0	-1	-1		Nmi	1	1	0		Gas7	-1	1	1		Sell	0	-1	-1
Mmp25	0	-1	-1		Hivep2	1	1	1		Gvin1	-1	-1	0		Maff	-1	-1	1		Ptprj	0	0	1
Gm9706	1	0	-1		Fgl1	-1	-1	-1		Gm10537	0	-1	-1		Fscn1	-1	-1	1		Sept11	-1	0	1
Ms4a4c	-1	-1	0		Gpr31c	-1	-1	-1		Nrg4	1	1	1		Gna13	0	-1	-1		Wdr16	-1	-1	0
Steap4	1	1	1		Dusp1	1	1	0		Etnk2	1	1	0		Glipr2	1	0	-1		Gm5712	1	1	-1
Il27	1	-1	-1		Pdpn	-1	1	1		Cd83	-1	-1	-1		Wars	1	1	0		Golga3	1	0	-1
Gm10522	0	1	1		Csprs	1	0	-1		Rln3	0	-1	-1		Flt1	1	1	1		Lnx1	1	0	-1
Ifit2	0	-1	-1		Nox1	1	1	0		Clec2d	1	0	-1		Ppm1k	1	0	-1		Irak2	-1	-1	0
Oasl1	0	0	0		Tnfaip2	-1	1	1		Mfsd7a	1	1	1		Spink2	1	1	-1		2810408A11Rik	1	-1	-1
Batf	-1	0	1		S100a8	1	1	1		Trim12c	-1	0	0		Osm	-1	-1	0		Znfx1	0	-1	-1
Cd200	-1	-1	0		Map3k8	1	1	1		Col27a1	-1	0	1		Tagap1	0	-1	-1		Trim36	-1	-1	0
Isg15	-1	-1	0		Slc39a14	0	1	1		N4bp1	0	1	1		Pou3f1	0	-1	-1		Ranbp2	0	-1	-1
LOC100503637	-1	0	1		Nudt17	-1	-1	-1		Txlnb	-1	-1	0		Slfn9	-1	-1	0		Sbds	-1	-1	-1
Pydc3	1	1	-1		Zc3h12a	0	1	0		Aida	-1	-1	0		Phactr1	1	1	1		Pvr	-1	-1	1
Gm4951	1	-1	-1		I830077J02Rik	1	1	-1		Etv6	0	-1	0		Pdss1	0	-1	-1		2210403K04Rik	-1	-1	0
Ptx3	1	1	1		Rtn1	-1	-1	1		Hopx	-1	-1	-1		Gm10791	1	-1	-1		Snx2	0	-1	-1
LOC100503337	0	1	1		Ebi3	-1	-1	0		Flnb	-1	-1	0		Sco1	0	-1	-1		2200002D01Rik	0	1	1
Ccnd2	-1	-1	0		LOC546061	1	0	-1		Iigp1b	1	0	-1		Slamf8	-1	-1	-1		Casz1	-1	-1	-1
Gbp4	1	-1	-1		Plagl2	0	1	1		Lass6	-1	-1	0		Bco2	-1	-1	0		Odz4	1	1	-1
Tnfsf15	-1	-1	0		Zeb1	0	1	1		St3gal1	-1	0	1		Trem3	1	1	1		Gm12592	1	1	-1
Ms4a4b	-1	-1	-1		Gbp11	1	0	-1		D16Ertd472e	-1	1	1		1700054O13Rik	-1	-1	0		Ccdc50	-1	-1	0
Ccl17	-1	1	1		Slc25a22	1	0	-1		Gm9789	1	-1	-1		Carhsp1	1	-1	-1		Hck	0	1	1
Upp1	0	-1	-1		Cd247	-1	1	1		Tnfrsf1b	0	1	1		Lsm14a	1	0	-1		Sypl2	1	0	-1
Plat	-1	-1	1		Atic	0	-1	-1		Papd7	0	-1	-1		Tcfec	-1	1	1		Etv2	1	1	1
U90926	-1	1	1		Procr	-1	-1	-1		Ppfia3	-1	0	1		Aff1	1	1	1		Yipf2	1	0	-1
Pfkfb3	1	1	1		Fdxacb1	1	0	-1		B430306N03Rik	1	0	-1		Slc7a5	1	1	1		Wdr37	0	-1	-1
Lipg	1	1	-1		Flrt3	-1	1	1		Clic4	0	-1	-1		Zfp459	1	1	1		Gm5039	1	1	-1
Rnd1	1	1	1		Tap1	0	0	0		Cebpd	1	1	1		Ddit4	0	1	1		Ms4a8a	1	1	1
Ifi47	0	0	0		Irf7	-1	-1	-1		Clcf1	-1	-1	-1		Insl6	1	1	0		Rilpl1	1	1	1
Herc6	1	1	-1		Ankrd33b	-1	-1	-1		Lrrc8c	0	0	0		St7	-1	0	1		Sprr2e	-1	-1	-1
Apol9b	1	1	1		Rcl1	0	1	1		Arhgef3	-1	-1	0		Itln1	1	1	1		Arl5c	-1	-1	0
Il1f9	1	1	1		Il12a	-1	-1	-1		Fam49a	0	1	1		Htra4	-1	-1	-1		Ccl9	-1	0	1
Adora2b	1	1	1		Atp8a1	1	0	-1		Stard7	0	1	1		Pnpt1	1	1	0		Rnf135	0	0	0
Trim30b	1	1	0		Xaf1	-1	-1	0		Olfr832	1	0	-1		Slc7a7	1	1	1		Trim12a	1	1	0
Enpp4	1	1	0		Klf7	0	1	1		4732419C18Rik	1	1	1		C1ql2	0	-1	-1		Dcun1d3	0	1	1
Adhfe1	-1	-1	1		Golga7b	1	0	-1		Elavl4	1	0	-1		4921513D23Rik	0	0	0		Zfp11	1	-1	-1
Gch1	0	0	0		Gm9883	1	1	0		Areg	-1	0	1		Chrna5	1	-1	-1		BC100530	1	1	1
Phf11	0	0	-1		Nfkb2	-1	0	0		Gm5483	1	1	1		Arg2	1	1	1		Trim26	1	1	0
Aqp9	1	1	1		Mab21l3	-1	-1	-1		Ccr9	-1	-1	0		Vasp	-1	0	1		LOC100046147	1	0	-1
Atp10a	-1	-1	0		Pla2g4a	1	1	0		Tmem39a	-1	-1	-1		Pttg1	0	0	0		Ccdc86	0	0	1
D14Ertd668e	-1	-1	-1		A130040M12Rik	-1	-1	0		Scube3	0	1	1		Hoxb5	1	1	-1		Tmtc2	-1	-1	0
Ccrl2	0	-1	-1		Ext1	0	1	1		Stk40	0	1	1		Sgk3	0	1	1		Dck	1	0	-1
Lta	-1	-1	-1		3930401B19Rik	-1	-1	0		Epb4.1l4b	1	1	1		Olfr187	1	0	-1
Cish	-1	1	1		Fam55c	-1	-1	0		Gja1	1	1	1		Rin3	-1	0	1
Plekha4	0	-1	-1		1100001G20Rik	1	1	1		Tank	0	0	0		Prkx	-1	-1	-1
Slc7a2	-1	-1	0		Ripk2	1	0	-1		Ncoa7	0	-1	-1		Hoxd13	1	0	-1
Slamf7	0	-1	-1		Gm6907	1	0	-1		Casp7	0	1	1		Fhod3	1	1	1
LOC100417829	1	-1	-1		Dgat2	1	1	1		Tyms	1	1	0		Pfkp	0	-1	-1
Slc7a11	-1	1	1		Tor1aip2	0	0	0		Pml	1	0	-1		1190002H23Rik	1	-1	-1
AA467197	0	0	0		9130017N09Rik	0	1	1		Gm5544	1	1	1		Gm3367	-1	-1	-1
Il17rd	0	1	1		Ddx4	1	1	-1		Ms4a6c	-1	-1	0		Osta	1	1	1
Ppef2	0	1	1		Bcl2l15	1	1	1		Prl6a1	-1	-1	-1		Olfr560	0	-1	-1
Serpinb2	1	1	1		Aldh1b1	1	-1	-1		Stard5	1	1	1		Tor1aip1	0	-1	-1
4933432I03Rik	-1	-1	0		Ttll2	-1	-1	-1		B3gnt2	1	0	-1		Tagap	0	-1	-1
Igtp	1	1	0		Naa25	1	1	0		Prm1	1	-1	-1		Src	1	1	1
Sdc4	-1	-1	-1		Mtmr7	-1	-1	-1		Calcrl	0	1	1		Pik3r5	0	1	1
Fcgr2b	-1	1	1		Magohb	0	1	1		Rnf213	-1	-1	0		Lnpep	0	-1	-1
Nod1	1	1	-1		Spint2	0	1	1		Adora3	1	1	1		Paqr5	1	-1	-1
Fgl2	1	-1	-1		Art3	1	1	-1		Ednrb	0	1	1		Lrrc25	1	1	1
BC006779	-1	-1	-1		Tcstv3	1	-1	-1		Pard6g	1	0	-1		Sbno2	1	1	1
1190003J15Rik	1	1	1		4932415M13Rik	1	-1	-1		Alpk2	-1	1	1		Fam160a1	1	1	-1
Btla	-1	-1	-1		Shbg	1	1	1		Pax3	0	-1	-1		Pilra	-1	-1	-1
A430084P05Rik	-1	-1	-1		Fst	1	-1	-1		Fam82a2	0	-1	-1		Gm10404	1	1	0
Gm10851	1	1	1		Cx3cl1	0	1	1		Dtx2	0	1	1		Ido1	1	1	-1
