# Supplementary material for: Cooperative and distinct functions of MK2 and MK3 in the regulation of the macrophage transcriptional response to lipopolysaccharide
Source: Sci Rep. 2019 Jul 30;9:11021. doi: 10.1038/s41598-019-46791-8 (PMC6667695; doi:10.1038/s41598-019-46791-8)
Supplement: Supplementary file 4 — Supplemental figure 4 [file 41598_2019_46791_MOESM4_ESM.xlsx]

## Sheet: supplemental_figure_4A
	group I	group II	group III	group IV	group V	group VI
	Il10-type	Il12b-type	Ifnb1-type	Cxcl3-type	Hdc-type	Cxcl9-type
1	Cxcl1	Gem	Ifnb1	Cxcl3	Il1b	Cxcl10
2	Il1a	Gm13889	Ccl12	Csf2	Il23a	Socs1
3	Cxcl2	Ccrl2	Herc6	Gm14047	Oaf	Mx2
4	Il2	Sdc4	Pydc3	Slc7a11	Flrt3	Marcksl1
5	Il10	Mab21l3	Plaur	4933432I03Rik	Nipal1	Ppp1r15a
6	Adora2b	Tcfec	Csf3	Tmem200b	4933439G12Rik	Hamp
7	Mmp10	Il33	Ier3	Ednrb	Cav1	Cdkn1a
8	Serpinb2	Htra4	Cd59b	5730559C18Rik	Fabp6	Dusp16
9	Bcl2l15	Plekha4	Nod1	Fam55c	2500002B13Rik	Gpr132
10	Etnk2	Foxp4	Ppm1k	Pard6g	Gpr4	Rnd3
11	Shbg	Tnip3	Ifna12	Adhfe1	Trim13	Lag3
12	Txk	Cd83		Tmem27	3930401B19Rik	Nfil3
13	Osgin2	Klf7		Unc93a	5830432E09Rik	Rbpj
14	Slc16a10	Plscr1		1700109H08Rik	E230025N22Rik	Itpkc
15	1600029D21Rik	F930015N05Rik			Fndc7	B3gnt2
16	Il1r1	Cd44			Dusp4	Zfp296
17	Pgf	Phldb1				Baz1a
18	Pcdh7	Plagl1
19	Ppap2b	Cass4
20	AW061096	F830208F22Rik
21	Rcor2	Arid5a
22	Gm505	4930469K13Rik
23	Eif4e	Tmem39a
24	Ifrd1	Ampd3
25	Rbm33	Tagap1
26	Pdpn	Zswim4
27	4833422F24Rik	Pvrl2
28		Rffl
29		Tagap
30		Igsf9
31		A130078K24Rik
32		Dnajb2
33		Tnfsf18
34		Phxr4
35		Arg2
36		Cdk12
37		Itpka
38		Mobkl2c
39		Rasgef1b

## Sheet: supplemental_figure_4B
	group I	group II	group III	group IV	group V	group VI
	Il10-type	Il12b-type	Ifnb1-type	Cxcl3-type	Hdc-type	Cxcl9-type
1	Il19	Il12b	Ifnb1	Cxcl3	Hdc	Cxcl9
2	Csf3	Fpr2	Cd69	Shisa3	Trim30c	Tnf
3	Saa2	Mmp13	Serpina3f	Cxcl1	Saa3	AW112010
4	Socs3	Ms4a4c	Iigp1	Niacr1	Saa1	Mmp25
5	Il10	Cd200	Serpina3g	Csf2	Socs1	Ifit2
6	Lcn2	Isg15	Lhx2	D730047E02Rik	Gm10522	Upp1
7	Usp18	Ccnd2	Tnfsf10	Ptges	LOC100503337	Ccrl2
8	Slc28a2	Tnfsf15	Gm9706	Batf	Il17rd	Plekha4
9	Gm14085	Ms4a4b	Il27	LOC100503637	Ppef2	Slamf7
10	Steap4	Atp10a	Pydc3	Ccl17	Ier3	Gbp9
11	Ptx3	D14Ertd668e	Gm4951	Plat	Gda	Lag3
12	Pfkfb3	Lta	Gbp4	U90926	Tiparp	Lrrc4
13	Rnd1	Slc7a2	Lipg	Adhfe1	Trp53i11	Fcgr4
14	Apol9b	4933432I03Rik	Herc6	Cish	Slc39a14	Gm614
15	Il1f9	Sdc4	LOC100417829	Slc7a11	Plagl2	Rapgef2
16	Adora2b	BC006779	Nod1	Fcgr2b	Zeb1	Atic
17	Trim30b	Btla	Fgl2	1200009I06Rik	Rcl1	Ms4a6b
18	Enpp4	A430084P05Rik	Arid5a	Gm14047	Klf7	Tmem171
19	Aqp9	Sele	Kdm5b	Clec4e	Ext1	Gm8369
20	Serpinb2	Gnb4	Fpr-rs6	Tslp	9130017N09Rik	Gypc
21	Igtp	Sytl3	Ddx60	Rab11fip1	Magohb	Unc93a
22	1190003J15Rik	Ehd1	Nt5c3	H2-M2	Spint2	Dusp5
23	Gm10851	Fgl1	Tgtp1	Pdpn	Cx3cl1	Gm10537
24	Apol9a	Gpr31c	Csprs	Tnfaip2	Samsn1	Rln3
25	Tnfaip6	Nudt17	I830077J02Rik	Rtn1	Nfil3	Papd7
26	Tmem2	Ebi3	LOC546061	Cd247	Trim21	Clic4
27	Il4ra	Procr	Gbp11	Flrt3	N4bp1	Ncoa7
28	Dusp16	Irf7	Slc25a22	Macc1	Tnfrsf1b	Pax3
29	Il23r	Ankrd33b	Fdxacb1	Acsl1	Fam49a	Fam82a2
30	Hp	Il12a	Atp8a1	Col27a1	Stard7	9930111J21Rik1
31	Rhou	Xaf1	Golga7b	St3gal1	Scube3	Osgin2
32	Hivep2	Mab21l3	Ripk2	D16Ertd472e	Stk40	Ccdc25
33	Dusp1	A130040M12Rik	Gm6907	Ppfia3	Casp7	BC147527
34	Nox1	3930401B19Rik	Ddx4	Areg	Calcrl	Rnf19b
35	S100a8	Fam55c	Aldh1b1	Alpk2	Ednrb	Gna13
36	Map3k8	Ttll2	Art3	Camta1	Dtx2	Tagap1
37	Gm9883	Mtmr7	Tcstv3	Kdm4a	Lphn2	Pou3f1
38	Pla2g4a	9030625A04Rik	4932415M13Rik	Gas7	Gstt1	Pdss1
39	1100001G20Rik	Nlrp3	Fst	Maff	Mcoln2	Sco1
40	Dgat2	Rin2	Tmed5	Fscn1	Ddit4	C1ql2
41	Bcl2l15	Gm1966	Rel	Tcfec	Sgk3	Pfkp
42	Naa25	Ikbke	Gm4759	St7	Pik3r5	Olfr560
43	Shbg	Gvin1	LOC100503357	Vasp	Cebpb	Tor1aip1
44	Oas1g	Cd83	Gm10649	Rin3	Fosl2	Tagap
45	Slc6a4	Txlnb	Olfr1417	1700047I17Rik2	2400003C14Rik	Lnpep
46	G630030J09Rik	Aida	AI447881	Irak3	Col11a2	Dgkh
47	Zfp36	Hopx	Tmem67	Slc2a1	Fcrlb	1600014C10Rik
48	Mthfd2	Flnb	LOC236220	3110003A17Rik	2200002D01Rik	Gm2701
49	AA960436	Lass6	Clec2d	Sept11	Hck	Mcmbp
50	Tnnt2	Clcf1	Iigp1b	Pvr	Dcun1d3	Tlr6
51	Ambp	Arhgef3	Gm9789	Ccl9		Sell
52	Nmi	Ccr9	B430306N03Rik			Znfx1
53	Nrg4	Tmem39a	Olfr832			Ranbp2
54	Etnk2	Ms4a6c	Elavl4			Snx2
55	Mfsd7a	Prl6a1	Pml			Wdr37
56	Cebpd	Rnf213	B3gnt2
57	4732419C18Rik	Cd86	Prm1
58	Gm5483	Srgn	Pard6g
59	Epb4.1l4b	Rab20	D2Bwg0886e
60	Gja1	Ms4a6d	Kcnn3
61	Tyms	Stat2	Tbrg4
62	Gm5544	Tlr1	Krtap16-10
63	Stard5	Lck	Ppa1
64	Adora3	Mtdh	Tpst1
65	Parp10	Osm	Ggct
66	Rbpms	Slfn9	Glipr2
67	Tha1	Slamf8	Ppm1k
68	Zfp599	Bco2	Spink2
69	Gcnt2	1700054O13Rik	Gm10791
70	Bcl3	Htra4	Carhsp1
71	Prokr1	Prkx	Lsm14a
72	Gfpt2	Gm3367	Chrna5
73	Wars	Pilra	Hoxb5
74	Flt1	Ifrd1	Olfr187
75	Phactr1	A630001G21Rik	Hoxd13
76	Trem3	Fam133b	1190002H23Rik
77	Aff1	Wdr16	Paqr5
78	Slc7a5	Irak2	Fam160a1
79	Zfp459	Trim36	Ido1
80	Insl6	Sbds	Tmem161a
81	Itln1	2210403K04Rik	BC013712
82	Pnpt1	Casz1	Oas1f
83	Slc7a7	Ccdc50	Mmp28
84	Arg2	Sprr2e	A630012P03Rik
85	Fhod3	Arl5c	Prkag3
86	Osta	Tmtc2	C1ra
87	Src		A530064D06Rik
88	Lrrc25		Gm5712
89	Sbno2		Golga3
90	Gm10404		Lnx1
91	Piwil4		2810408A11Rik
92	5730528L13Rik		Odz4
93	Itgb6		Gm12592
94	4933404M02Rik		Sypl2
95	Tmem170b		Yipf2
96	Wdr43		Gm5039
97	Gm10414		Zfp11
98	Etv2		LOC100046147
99	Ms4a8a		Dck
100	Rilpl1
101	Trim12a
102	BC100530
103	Trim26
