# Supplementary material for: Cooperative and distinct functions of MK2 and MK3 in the regulation of the macrophage transcriptional response to lipopolysaccharide
Source: Sci Rep. 2019 Jul 30;9:11021. doi: 10.1038/s41598-019-46791-8 (PMC6667695; doi:10.1038/s41598-019-46791-8)
Supplement: Supplementary file 5 — Supplemental table 1 [file 41598_2019_46791_MOESM5_ESM.xlsx]

## Sheet: supplemental_table_1
Target gene ID	Forward (5' to 3')	Reverse (5' to 3')
C1ra	CAGGAGAGCTGAGGACCCA	CTGAGGGAGGTAAATGGAGCC
Cxcl2	TGCCAAGGGTTGACTTCAAGA	AAGGCAAACTTTTTGACCGC
Cxcl3	CCAGACAGAAGTCATAGCCAC	CTTCATCATGGTGAGGGGCTT
Cxcl9	TCATCTTCCTGGAGCAGTGTG	GATTTGTAGTGGATCGTGCCT
Hdc	AGCCCTGTGAATACCGTGAA	AGGTATCCAGGCTGCACATT
Ifnb1	CCCTATGGAGATGACGGAGA	ACCCAGTGCTGGAGAAATTG
Il4ra	ACAGGCTGATGTTCTTCGAGT	ATCTGTCTGATTGGACCGGC
Il10	CCAAGCCTTATCGGAAATGA	TCCTGAGGGTCTTCAGCTTC
Il12b	TCTCCTGGTTTGCCATCGTT	GGGAGTCCAGTCCACCTCTA
Il19	GTCTGATTTCTGTGGACATGCG	CAGGGACAGGATGGTGACAT
Nod1	AGCTGGAGGATGCTTACGTG	TGGGTATACCTGCTTACTGGGT
Sdha	TGGGGAGTGCCGTGGTGTCA	GTGCCGTCCCCTGTGCTGGT
Serpina3f	CATGTTCATCCTCCCGGACC	GGGCAGGCAGAGCTCATTTA
Ttp	TTTCCCCTTCTGCCTTCTCT	TGGTGCTGGGGGTAGTAGAC
